# Supplementary material for: Organelle dysfunction upon asrij depletion causes aging‐like changes in mouse hematopoietic stem cells
Source: Aging Cell. 2022 Mar 15;21(4):e13570. doi: 10.1111/acel.13570 (PMC9009118; doi:10.1111/acel.13570)
Supplement: Supplementary file 1 — App S1 [file ACEL-21-e13570-s001.xlsx]

## Sheet: All DEGs
Id	baseMean	FC	log2FoldChange	pvalue	padj	gene_symbol	gene_name	gene_biotype	ENTREZID	Gene_Ontology	GO (Biological Process)	GO (Molecular Function)	GO (Cellular Component)	GO Ids
ENSMUSG00000102660	14.77	265.034	8.05	3.41429e-21	5.34616e-18	Gm38378		TEC
ENSMUSG00000104371	10.97	190.824	7.576	7.70198e-18	7.80346e-15	Gm37513		TEC
ENSMUSG00000026535	149.77	0.001	-10.214	0.000565602	0.00797865	Ifi202b	interferon activated gene 202B	protein_coding	26388	cytoplasm [GO:0005737]; nucleus [GO:0005634]; double-stranded DNA binding [GO:0003690]; cellular response to interferon-beta [GO:0035458]; inflammatory response [GO:0006954]; innate immune response [GO:0045087]; negative regulation of cysteine-type endopeptidase activity involved in apoptotic process [GO:0043154]; negative regulation of innate immune response [GO:0045824]	cellular response to interferon-beta [GO:0035458]; inflammatory response [GO:0006954]; innate immune response [GO:0045087]; negative regulation of cysteine-type endopeptidase activity involved in apoptotic process [GO:0043154]; negative regulation of innate immune response [GO:0045824]	double-stranded DNA binding [GO:0003690]	cytoplasm [GO:0005737]; nucleus [GO:0005634]	GO:0003690; GO:0005634; GO:0005737; GO:0006954; GO:0035458; GO:0043154; GO:0045087; GO:0045824
ENSMUSG00000034205	1001.69	143.072	7.161	4.4991e-26	1.10704e-22	Loxl2	lysyl oxidase-like 2	protein_coding	94352	basement membrane [GO:0005604]; chromatin [GO:0000785]; endoplasmic reticulum [GO:0005783]; extracellular matrix [GO:0031012]; extracellular space [GO:0005615]; membrane [GO:0016020]; nucleoplasm [GO:0005654]; nucleus [GO:0005634]; copper ion binding [GO:0005507]; oligosaccharide binding [GO:0070492]; protein-lysine 6-oxidase activity [GO:0004720]; scavenger receptor activity [GO:0005044]; cellul…	cellular protein modification process [GO:0006464]; collagen fibril organization [GO:0030199]; covalent chromatin modification [GO:0016569]; endothelial cell migration [GO:0043542]; endothelial cell proliferation [GO:0001935]; epithelial to mesenchymal transition [GO:0001837]; heterochromatin organization [GO:0070828]; negative regulation of stem cell population maintenance [GO:1902455]; negative…	copper ion binding [GO:0005507]; oligosaccharide binding [GO:0070492]; protein-lysine 6-oxidase activity [GO:0004720]; scavenger receptor activity [GO:0005044]	basement membrane [GO:0005604]; chromatin [GO:0000785]; endoplasmic reticulum [GO:0005783]; extracellular matrix [GO:0031012]; extracellular space [GO:0005615]; membrane [GO:0016020]; nucleoplasm [GO:0005654]; nucleus [GO:0005634]	GO:0000122; GO:0000785; GO:0001666; GO:0001837; GO:0001935; GO:0002040; GO:0004720; GO:0005044; GO:0005507; GO:0005604; GO:0005615; GO:0005634; GO:0005654; GO:0005783; GO:0006351; GO:0006464; GO:0010718; GO:0016020; GO:0016569; GO:0018057; GO:0030199; GO:0031012; GO:0032332; GO:0043542; GO:0045892; GO:0046688; GO:0070492; GO:0070828; GO:1902455
ENSMUSG00000073722	24.87	0.003	-8.362	2.7091e-09	6.19518e-07	4931408C20Rik	RIKEN cDNA 4931408C20 gene	protein_coding	210940	integral component of membrane [GO:0016021]			integral component of membrane [GO:0016021]	GO:0016021
ENSMUSG00000094526	1431.39	123.92	6.953	1.09916e-24	2.36648e-21	Gm21451		transcribed_unprocessed_pseudogene
ENSMUSG00000096459	33.22	0.007	-7.264	0.000202756	0.00375109	Ighv9-3		IG_V_gene		blood microparticle [GO:0072562]; external side of plasma membrane [GO:0009897]; immunoglobulin complex, circulating [GO:0042571]; antigen binding [GO:0003823]; immunoglobulin receptor binding [GO:0034987]; B cell receptor signaling pathway [GO:0050853]; complement activation, classical pathway [GO:0006958]; defense response to bacterium [GO:0042742]; innate immune response [GO:0045087]; phagocyt…	B cell receptor signaling pathway [GO:0050853]; complement activation, classical pathway [GO:0006958]; defense response to bacterium [GO:0042742]; innate immune response [GO:0045087]; phagocytosis, engulfment [GO:0006911]; phagocytosis, recognition [GO:0006910]; positive regulation of B cell activation [GO:0050871]	antigen binding [GO:0003823]; immunoglobulin receptor binding [GO:0034987]	blood microparticle [GO:0072562]; external side of plasma membrane [GO:0009897]; immunoglobulin complex, circulating [GO:0042571]	GO:0003823; GO:0006910; GO:0006911; GO:0006958; GO:0009897; GO:0034987; GO:0042571; GO:0042742; GO:0045087; GO:0050853; GO:0050871; GO:0072562
ENSMUSG00000084803	48.08	33.008	5.045	8.08568e-34	4.64226e-30	5830444B04Rik	RIKEN cDNA 5830444B04 gene	processed_transcript	641454
ENSMUSG00000036322	197.33	0.007	-7.118	6.19947e-05	0.00161055	H2-Ea-ps		unprocessed_pseudogene
ENSMUSG00000039146	186.12	21.041	4.395	0.00258846	0.0229458	Ifi44l	interferon-induced protein 44 like	protein_coding	15061
ENSMUSG00000095935	8.88	0.009	-6.84	0.000685692	0.00923406	Gm11238	predicted gene 11238	protein_coding	100502896
ENSMUSG00000078490	43.16	19.347	4.274	4.34142e-26	1.10704e-22	Cfap74	cilia and flagella associated protein 74	protein_coding	544678
ENSMUSG00000098975	1376.28	16.403	4.036	5.32841e-83	9.17765e-79	Gm27177		antisense
ENSMUSG00000109875	25.64	15.178	3.924	1.94746e-10	6.09874e-08	Gm45456		processed_pseudogene
ENSMUSG00000007035	485.59	0.286	-1.805	0.020996	0.0938655	Msh5	mutS homolog 5	protein_coding	17687	ATP binding [GO:0005524]; mismatched DNA binding [GO:0030983]; mismatch repair [GO:0006298]	mismatch repair [GO:0006298]	ATP binding [GO:0005524]; mismatched DNA binding [GO:0030983]		GO:0005524; GO:0006298; GO:0030983
ENSMUSG00000007480	16.42	0.345	-1.537	0.00998992	0.0573009	Mc5r	melanocortin 5 receptor	protein_coding	17203	integral component of membrane [GO:0016021]; intracellular [GO:0005622]; plasma membrane [GO:0005886]; hormone binding [GO:0042562]; melanocortin receptor activity [GO:0004977]; adenylate cyclase-activating G-protein coupled receptor signaling pathway [GO:0007189]	adenylate cyclase-activating G-protein coupled receptor signaling pathway [GO:0007189]	hormone binding [GO:0042562]; melanocortin receptor activity [GO:0004977]	integral component of membrane [GO:0016021]; intracellular [GO:0005622]; plasma membrane [GO:0005886]	GO:0004977; GO:0005622; GO:0005886; GO:0007189; GO:0016021; GO:0042562
ENSMUSG00000086501	22.35	14.531	3.861	1.02304e-13	6.07615e-11	4930597A21Rik	RIKEN cDNA 4930597A21 gene	lincRNA	75389
ENSMUSG00000034923	22.87	12.015	3.587	8.25122e-09	1.71228e-06	Ly6g6f	lymphocyte antigen 6 complex, locus G6F	protein_coding	433099	integral component of membrane [GO:0016021]			integral component of membrane [GO:0016021]	GO:0016021
ENSMUSG00000092474	28.09	0.01	-6.694	0.000129694	0.00271759	Gm20478		antisense
ENSMUSG00000087259	113.29	11.82	3.563	2.30037e-29	7.92431e-26	2610035D17Rik	RIKEN cDNA 2610035D17 gene	lincRNA	72386
ENSMUSG00000082431	519.86	8.771	3.133	9.71995e-30	4.18541e-26	Tdpx-ps1		processed_pseudogene
ENSMUSG00000055609	56.23	8.732	3.126	2.7411e-08	4.21159e-06	Hba-x	hemoglobin X, alpha-like embryonic chain in Hba complex	protein_coding	15126	hemoglobin complex [GO:0005833]; heme binding [GO:0020037]; iron ion binding [GO:0005506]; oxygen binding [GO:0019825]; oxygen carrier activity [GO:0005344]; erythrocyte maturation [GO:0043249]; negative regulation of transcription by RNA polymerase II [GO:0000122]	erythrocyte maturation [GO:0043249]; negative regulation of transcription by RNA polymerase II [GO:0000122]	heme binding [GO:0020037]; iron ion binding [GO:0005506]; oxygen binding [GO:0019825]; oxygen carrier activity [GO:0005344]	hemoglobin complex [GO:0005833]	GO:0000122; GO:0005344; GO:0005506; GO:0005833; GO:0019825; GO:0020037; GO:0043249
ENSMUSG00000073414	60.75	8.445	3.078	2.27916e-07	2.26915e-05	G6b	immunoreceptor tyrosine-based inhibitory motif (ITIM) containing platelet receptor	protein_coding	106722	integral component of membrane [GO:0016021]			integral component of membrane [GO:0016021]	GO:0016021
ENSMUSG00000010342	89.04	0.296	-1.755	0.0217809	0.0961169	Tex14	testis expressed gene 14	protein_coding	83560	intercellular bridge [GO:0045171]; kinetochore [GO:0000776]; midbody [GO:0030496]; protein kinase binding [GO:0019901]; attachment of spindle microtubules to kinetochore [GO:0008608]; cellular response to leukemia inhibitory factor [GO:1990830]; intercellular bridge organization [GO:0043063]; male meiotic nuclear division [GO:0007140]; mitotic sister chromatid separation [GO:0051306]; mitotic spi…	attachment of spindle microtubules to kinetochore [GO:0008608]; cellular response to leukemia inhibitory factor [GO:1990830]; intercellular bridge organization [GO:0043063]; male meiotic nuclear division [GO:0007140]; mitotic sister chromatid separation [GO:0051306]; mitotic spindle assembly checkpoint [GO:0007094]; negative regulation of cytokinesis [GO:0032466]; negative regulation of protein b…	protein kinase binding [GO:0019901]	intercellular bridge [GO:0045171]; kinetochore [GO:0000776]; midbody [GO:0030496]	GO:0000776; GO:0007094; GO:0007140; GO:0008608; GO:0019901; GO:0030496; GO:0032091; GO:0032466; GO:0043063; GO:0045171; GO:0051306; GO:1990830
ENSMUSG00000023289	5.99	0.011	-6.555	0.000805581	0.0103857	Sva	seminal vesicle antigen	protein_coding	20939	extracellular space [GO:0005615]; integral component of membrane [GO:0016021]; cellular response to steroid hormone stimulus [GO:0071383]	cellular response to steroid hormone stimulus [GO:0071383]		extracellular space [GO:0005615]; integral component of membrane [GO:0016021]	GO:0005615; GO:0016021; GO:0071383
ENSMUSG00000082082	46.07	0.012	-6.419	3.15726e-07	2.94856e-05	Gm13230		transcribed_unprocessed_pseudogene
ENSMUSG00000076668	67.67	0.012	-6.387	1.69773e-05	0.000612373	Ighv7-4		IG_V_gene
ENSMUSG00000029372	639.61	8.158	3.028	0.000106117	0.00232731	Ppbp	pro-platelet basic protein	protein_coding	57349	extracellular space [GO:0005615]; chemokine activity [GO:0008009]; CXCR chemokine receptor binding [GO:0045236]; chemokine-mediated signaling pathway [GO:0070098]; G-protein coupled receptor signaling pathway [GO:0007186]; immune response [GO:0006955]; leukocyte migration involved in inflammatory response [GO:0002523]; positive regulation of neutrophil chemotaxis [GO:0090023]; regulation of cell …	chemokine-mediated signaling pathway [GO:0070098]; G-protein coupled receptor signaling pathway [GO:0007186]; immune response [GO:0006955]; leukocyte migration involved in inflammatory response [GO:0002523]; positive regulation of neutrophil chemotaxis [GO:0090023]; regulation of cell proliferation [GO:0042127]; response to lipopolysaccharide [GO:0032496]	chemokine activity [GO:0008009]; CXCR chemokine receptor binding [GO:0045236]	extracellular space [GO:0005615]	GO:0002523; GO:0005615; GO:0006955; GO:0007186; GO:0008009; GO:0032496; GO:0042127; GO:0045236; GO:0070098; GO:0090023
ENSMUSG00000096108	175.81	0.021	-5.561	1.2097e-15	8.33436e-13	Ighv11-2		IG_V_gene		blood microparticle [GO:0072562]; external side of plasma membrane [GO:0009897]; immunoglobulin complex, circulating [GO:0042571]; antigen binding [GO:0003823]; immunoglobulin receptor binding [GO:0034987]; B cell receptor signaling pathway [GO:0050853]; complement activation, classical pathway [GO:0006958]; defense response to bacterium [GO:0042742]; innate immune response [GO:0045087]; phagocyt…	B cell receptor signaling pathway [GO:0050853]; complement activation, classical pathway [GO:0006958]; defense response to bacterium [GO:0042742]; innate immune response [GO:0045087]; phagocytosis, engulfment [GO:0006911]; phagocytosis, recognition [GO:0006910]; positive regulation of B cell activation [GO:0050871]	antigen binding [GO:0003823]; immunoglobulin receptor binding [GO:0034987]	blood microparticle [GO:0072562]; external side of plasma membrane [GO:0009897]; immunoglobulin complex, circulating [GO:0042571]	GO:0003823; GO:0006910; GO:0006911; GO:0006958; GO:0009897; GO:0034987; GO:0042571; GO:0042742; GO:0045087; GO:0050853; GO:0050871; GO:0072562
ENSMUSG00000009394	18.46	7.653	2.936	8.61179e-09	1.72775e-06	Syn2	synapsin II	protein_coding	20965	cell junction [GO:0030054]; myelin sheath [GO:0043209]; plasma membrane [GO:0005886]; postsynaptic density [GO:0014069]; SNARE complex [GO:0031201]; synapse [GO:0045202]; synaptic vesicle membrane [GO:0030672]; ATP binding [GO:0005524]; protein dimerization activity [GO:0046983]; neurotransmitter secretion [GO:0007269]	neurotransmitter secretion [GO:0007269]	ATP binding [GO:0005524]; protein dimerization activity [GO:0046983]	cell junction [GO:0030054]; myelin sheath [GO:0043209]; plasma membrane [GO:0005886]; postsynaptic density [GO:0014069]; SNARE complex [GO:0031201]; synapse [GO:0045202]; synaptic vesicle membrane [GO:0030672]	GO:0005524; GO:0005886; GO:0007269; GO:0014069; GO:0030054; GO:0030672; GO:0031201; GO:0043209; GO:0045202; GO:0046983
ENSMUSG00000018566	332.61	2.908	1.54	0.0350236	0.131169	Slc2a4	solute carrier family 2 (facilitated glucose transporter), member 4	protein_coding	20528
ENSMUSG00000023993	96.85	7.057	2.819	6.41791e-11	2.21084e-08	Treml1	triggering receptor expressed on myeloid cells-like 1	protein_coding	71326
ENSMUSG00000067028	574.12	6.984	2.804	1.59429e-35	1.373e-31	Cntnap5b	contactin associated protein-like 5B	protein_coding	241175	integral component of membrane [GO:0016021]			integral component of membrane [GO:0016021]	GO:0016021
ENSMUSG00000000320	238.35	6.642	2.732	3.40713e-06	0.000185124	Alox12	arachidonate 12-lipoxygenase	protein_coding	11684	cytoplasm [GO:0005737]; cytosol [GO:0005829]; membrane [GO:0016020]; sarcolemma [GO:0042383]; arachidonate 12-lipoxygenase activity [GO:0004052]; hepoxilin-epoxide hydrolase activity [GO:0047977]; iron ion binding [GO:0005506]; linoleate 13S-lipoxygenase activity [GO:0016165]; aging [GO:0007568]; arachidonic acid metabolic process [GO:0019369]; cellular response to lipid [GO:0071396]; establishme…	aging [GO:0007568]; arachidonic acid metabolic process [GO:0019369]; cellular response to lipid [GO:0071396]; establishment of skin barrier [GO:0061436]; fatty acid oxidation [GO:0019395]; hepoxilin biosynthetic process [GO:0051122]; leukotriene A4 metabolic process [GO:1901751]; linoleic acid metabolic process [GO:0043651]; lipoxin A4 biosynthetic process [GO:2001303]; lipoxin B4 biosynthetic pr…	arachidonate 12-lipoxygenase activity [GO:0004052]; hepoxilin-epoxide hydrolase activity [GO:0047977]; iron ion binding [GO:0005506]; linoleate 13S-lipoxygenase activity [GO:0016165]	cytoplasm [GO:0005737]; cytosol [GO:0005829]; membrane [GO:0016020]; sarcolemma [GO:0042383]	GO:0004052; GO:0005506; GO:0005737; GO:0005829; GO:0007568; GO:0008284; GO:0010595; GO:0010628; GO:0010656; GO:0016020; GO:0016165; GO:0019369; GO:0019372; GO:0019395; GO:0030307; GO:0030335; GO:0042383; GO:0043065; GO:0043066; GO:0043280; GO:0043651; GO:0045603; GO:0045766; GO:0045785; GO:0047977; GO:0048661; GO:0051122; GO:0051901; GO:0061436; GO:0071396; GO:0090331; GO:0097755; GO:1901751; GO:…
ENSMUSG00000044667	7.84	0.021	-5.556	1.08251e-07	1.23478e-05	Plppr4	phospholipid phosphatase related 4	protein_coding	229791	integral component of plasma membrane [GO:0005887]; lipid phosphatase activity [GO:0042577]; axonogenesis [GO:0007409]; inner ear development [GO:0048839]; phospholipid dephosphorylation [GO:0046839]	axonogenesis [GO:0007409]; inner ear development [GO:0048839]; phospholipid dephosphorylation [GO:0046839]	lipid phosphatase activity [GO:0042577]	integral component of plasma membrane [GO:0005887]	GO:0005887; GO:0007409; GO:0042577; GO:0046839; GO:0048839
ENSMUSG00000047953	188.16	6.475	2.695	1.71381e-17	1.63992e-14	Gp5	glycoprotein 5 (platelet)	protein_coding	14729	integral component of membrane [GO:0016021]			integral component of membrane [GO:0016021]	GO:0016021
ENSMUSG00000085787	30.8	6.448	2.689	2.14989e-06	0.000130847	Gm13092		processed_pseudogene
ENSMUSG00000078810	38.81	6.382	2.674	2.01728e-06	0.000124536	Gp6	glycoprotein 6 (platelet)	protein_coding	243816	integral component of plasma membrane [GO:0005887]; collagen binding [GO:0005518]; collagen receptor activity [GO:0038064]; collagen-activated tyrosine kinase receptor signaling pathway [GO:0038063]	collagen-activated tyrosine kinase receptor signaling pathway [GO:0038063]	collagen binding [GO:0005518]; collagen receptor activity [GO:0038064]	integral component of plasma membrane [GO:0005887]	GO:0005518; GO:0005887; GO:0038063; GO:0038064
ENSMUSG00000083216	16.36	6.307	2.657	1.75739e-05	0.000630611	Hbb-bh3		unprocessed_pseudogene
ENSMUSG00000094511	26.82	6.269	2.648	1.16099e-07	1.29012e-05	Gm21693	predicted gene, 21693	protein_coding	100862383	RNA binding [GO:0003723]		RNA binding [GO:0003723]		GO:0003723
ENSMUSG00000028393	6844.49	6.223	2.638	5.42548e-16	4.00703e-13	Alad	aminolevulinate, delta-, dehydratase	protein_coding	17025	cytosol [GO:0005829]; extracellular space [GO:0005615]; proteasome core complex [GO:0005839]; identical protein binding [GO:0042802]; porphobilinogen synthase activity [GO:0004655]; proteasome core complex binding [GO:1904854]; zinc ion binding [GO:0008270]; cellular response to interleukin-4 [GO:0071353]; cellular response to lead ion [GO:0071284]; heme biosynthetic process [GO:0006783]; negativ…	cellular response to interleukin-4 [GO:0071353]; cellular response to lead ion [GO:0071284]; heme biosynthetic process [GO:0006783]; negative regulation of proteasomal protein catabolic process [GO:1901799]; protein homooligomerization [GO:0051260]; protoporphyrinogen IX biosynthetic process [GO:0006782]; response to activity [GO:0014823]; response to aluminum ion [GO:0010044]; response to amino …	identical protein binding [GO:0042802]; porphobilinogen synthase activity [GO:0004655]; proteasome core complex binding [GO:1904854]; zinc ion binding [GO:0008270]	cytosol [GO:0005829]; extracellular space [GO:0005615]; proteasome core complex [GO:0005839]	GO:0001666; GO:0004655; GO:0005615; GO:0005829; GO:0005839; GO:0006782; GO:0006783; GO:0006979; GO:0008270; GO:0009635; GO:0010039; GO:0010043; GO:0010044; GO:0010212; GO:0010266; GO:0010269; GO:0014823; GO:0032025; GO:0032496; GO:0033197; GO:0042802; GO:0043200; GO:0045471; GO:0046685; GO:0046686; GO:0046689; GO:0051260; GO:0051384; GO:0051597; GO:0070541; GO:0070542; GO:0071284; GO:0071353; GO:…
ENSMUSG00000093954	2633.6	6.106	2.61	6.76752e-11	2.28556e-08	Gm16867	predicted gene, 16867	protein_coding	100862085
ENSMUSG00000028464	63.73	6.088	2.606	9.78881e-13	4.6834e-10	Tpm2	tropomyosin 2, beta	protein_coding	22004
ENSMUSG00000076655	27.89	0.021	-5.541	0.000339537	0.00548097	Ighv4-1		IG_V_gene		blood microparticle [GO:0072562]; external side of plasma membrane [GO:0009897]; immunoglobulin complex, circulating [GO:0042571]; antigen binding [GO:0003823]; immunoglobulin receptor binding [GO:0034987]; B cell receptor signaling pathway [GO:0050853]; complement activation, classical pathway [GO:0006958]; defense response to bacterium [GO:0042742]; innate immune response [GO:0045087]; phagocyt…	B cell receptor signaling pathway [GO:0050853]; complement activation, classical pathway [GO:0006958]; defense response to bacterium [GO:0042742]; innate immune response [GO:0045087]; phagocytosis, engulfment [GO:0006911]; phagocytosis, recognition [GO:0006910]; positive regulation of B cell activation [GO:0050871]	antigen binding [GO:0003823]; immunoglobulin receptor binding [GO:0034987]	blood microparticle [GO:0072562]; external side of plasma membrane [GO:0009897]; immunoglobulin complex, circulating [GO:0042571]	GO:0003823; GO:0006910; GO:0006911; GO:0006958; GO:0009897; GO:0034987; GO:0042571; GO:0042742; GO:0045087; GO:0050853; GO:0050871; GO:0072562
ENSMUSG00000063446	269.34	0.024	-5.389	2.36576e-05	0.00078816	Plppr1	phospholipid phosphatase related 1	protein_coding	272031	integral component of plasma membrane [GO:0005887]; nucleoplasm [GO:0005654]; lipid phosphatase activity [GO:0042577]; phosphatidate phosphatase activity [GO:0008195]; nervous system development [GO:0007399]; phospholipid dephosphorylation [GO:0046839]; phospholipid metabolic process [GO:0006644]; signal transduction [GO:0007165]	nervous system development [GO:0007399]; phospholipid dephosphorylation [GO:0046839]; phospholipid metabolic process [GO:0006644]; signal transduction [GO:0007165]	lipid phosphatase activity [GO:0042577]; phosphatidate phosphatase activity [GO:0008195]	integral component of plasma membrane [GO:0005887]; nucleoplasm [GO:0005654]	GO:0005654; GO:0005887; GO:0006644; GO:0007165; GO:0007399; GO:0008195; GO:0042577; GO:0046839
ENSMUSG00000084826	200.51	5.802	2.537	1.34013e-09	3.34529e-07	AI847159	expressed sequence AI847159	antisense	100048701
ENSMUSG00000056973	28.01	0.024	-5.365	1.54844e-10	4.93894e-08	Ces1d	carboxylesterase 1D	protein_coding	104158	cytosol [GO:0005829]; endoplasmic reticulum [GO:0005783]; endoplasmic reticulum lumen [GO:0005788]; lipid droplet [GO:0005811]; carboxylic ester hydrolase activity [GO:0052689]; fatty-acyl-ethyl-ester synthase activity [GO:0030339]; sterol esterase activity [GO:0004771]; triglyceride lipase activity [GO:0004806]; acyl-CoA metabolic process [GO:0006637]; acylglycerol catabolic process [GO:0046464]…	acyl-CoA metabolic process [GO:0006637]; acylglycerol catabolic process [GO:0046464]; cholesterol biosynthetic process [GO:0006695]; epithelial cell differentiation [GO:0030855]; lipid catabolic process [GO:0016042]; medium-chain fatty acid metabolic process [GO:0051791]; response to toxic substance [GO:0009636]; short-chain fatty acid catabolic process [GO:0019626]; very-low-density lipoprotein …	carboxylic ester hydrolase activity [GO:0052689]; fatty-acyl-ethyl-ester synthase activity [GO:0030339]; sterol esterase activity [GO:0004771]; triglyceride lipase activity [GO:0004806]	cytosol [GO:0005829]; endoplasmic reticulum [GO:0005783]; endoplasmic reticulum lumen [GO:0005788]; lipid droplet [GO:0005811]	GO:0004771; GO:0004806; GO:0005783; GO:0005788; GO:0005811; GO:0005829; GO:0006637; GO:0006695; GO:0009636; GO:0016042; GO:0019626; GO:0030339; GO:0030855; GO:0034379; GO:0046464; GO:0051791; GO:0052689
ENSMUSG00000003545	483.02	0.027	-5.21	0.00110913	0.0129629	Fosb	FBJ osteosarcoma oncogene B	protein_coding	14282	nucleoplasm [GO:0005654]; RNA polymerase II proximal promoter sequence-specific DNA binding [GO:0000978]; transcriptional activator activity, RNA polymerase II proximal promoter sequence-specific DNA binding [GO:0001077]; cellular response to calcium ion [GO:0071277]	cellular response to calcium ion [GO:0071277]	RNA polymerase II proximal promoter sequence-specific DNA binding [GO:0000978]; transcriptional activator activity, RNA polymerase II proximal promoter sequence-specific DNA binding [GO:0001077]	nucleoplasm [GO:0005654]	GO:0000978; GO:0001077; GO:0005654; GO:0071277
ENSMUSG00000070065	29.07	5.636	2.495	0.000235572	0.00420902	Mir451a	microRNA 451a	miRNA	723870
ENSMUSG00000092253	50.9	0.027	-5.198	0.000432518	0.00654055	H2-Q3		unprocessed_pseudogene
ENSMUSG00000106325	12.87	0.028	-5.137	0.0013035	0.0144662	Ighv8-10		IG_V_pseudogene
ENSMUSG00000104813	29.07	5.636	2.495	0.000235408	0.00420902	Mir451b	microRNA 451b	miRNA	102466649
ENSMUSG00000022099	3430.8	3.098	1.631	0.0133141	0.0697449	Dmtn	dematin actin binding protein	protein_coding	13829
ENSMUSG00000094800	51.58	5.523	2.465	4.35161e-08	5.99617e-06	Gm9780	predicted gene 9780	protein_coding	100039175	extracellular space [GO:0005615]			extracellular space [GO:0005615]	GO:0005615
ENSMUSG00000022037	148.69	5.351	2.42	7.34555e-12	2.94232e-09	Clu	clusterin	protein_coding	12759	amyloid-beta complex [GO:0106003]; apical dendrite [GO:0097440]; cell periphery [GO:0071944]; cell surface [GO:0009986]; extracellular matrix [GO:0031012]; mitochondrion [GO:0005739]; neurofibrillary tangle [GO:0097418]; perinuclear region of cytoplasm [GO:0048471]; spherical high-density lipoprotein particle [GO:0034366]; amyloid-beta binding [GO:0001540]; low-density lipoprotein particle recept…	cell morphogenesis [GO:0000902]; central nervous system myelin maintenance [GO:0032286]; chaperone-mediated protein complex assembly [GO:0051131]; chaperone-mediated protein folding [GO:0061077]; microglial cell activation [GO:0001774]; microglial cell proliferation [GO:0061518]; negative regulation of amyloid-beta formation [GO:1902430]; negative regulation of amyloid fibril formation [GO:190590…	amyloid-beta binding [GO:0001540]; low-density lipoprotein particle receptor binding [GO:0050750]; misfolded protein binding [GO:0051787]; protein complex binding [GO:0032403]; ubiquitin protein ligase binding [GO:0031625]	amyloid-beta complex [GO:0106003]; apical dendrite [GO:0097440]; cell periphery [GO:0071944]; cell surface [GO:0009986]; extracellular matrix [GO:0031012]; mitochondrion [GO:0005739]; neurofibrillary tangle [GO:0097418]; perinuclear region of cytoplasm [GO:0048471]; spherical high-density lipoprotein particle [GO:0034366]	GO:0000902; GO:0001540; GO:0001774; GO:0005739; GO:0009615; GO:0009986; GO:0017038; GO:0031012; GO:0031625; GO:0032286; GO:0032403; GO:0032436; GO:0032463; GO:0032464; GO:0032760; GO:0034366; GO:0045429; GO:0048260; GO:0048471; GO:0050750; GO:0050821; GO:0051092; GO:0051131; GO:0051787; GO:0051788; GO:0061077; GO:0061518; GO:0071944; GO:0097418; GO:0097440; GO:0106003; GO:1900221; GO:1901216; GO:…
ENSMUSG00000021294	20.94	5.214	2.383	0.00496618	0.0360064	Kif26a	kinesin family member 26A	protein_coding	668303	cytoplasm [GO:0005737]; kinesin complex [GO:0005871]; microtubule [GO:0005874]; ATP binding [GO:0005524]; microtubule binding [GO:0008017]; enteric nervous system development [GO:0048484]; negative regulation of signal transduction [GO:0009968]; regulation of cell growth by extracellular stimulus [GO:0001560]	enteric nervous system development [GO:0048484]; negative regulation of signal transduction [GO:0009968]; regulation of cell growth by extracellular stimulus [GO:0001560]	ATP binding [GO:0005524]; microtubule binding [GO:0008017]	cytoplasm [GO:0005737]; kinesin complex [GO:0005871]; microtubule [GO:0005874]	GO:0001560; GO:0005524; GO:0005737; GO:0005871; GO:0005874; GO:0008017; GO:0009968; GO:0048484
ENSMUSG00000084893	31.34	5.147	2.364	0.0059518	0.0406156	Hba-ps4		unprocessed_pseudogene
ENSMUSG00000067818	145.27	5.093	2.349	0.000244837	0.00431865	Myl9	myosin, light polypeptide 9, regulatory	protein_coding	98932	myosin II complex [GO:0016460]; stress fiber [GO:0001725]; Z disc [GO:0030018]; calcium ion binding [GO:0005509]; myosin heavy chain binding [GO:0032036]		calcium ion binding [GO:0005509]; myosin heavy chain binding [GO:0032036]	myosin II complex [GO:0016460]; stress fiber [GO:0001725]; Z disc [GO:0030018]	GO:0001725; GO:0005509; GO:0016460; GO:0030018; GO:0032036
ENSMUSG00000029373	245.49	5.066	2.341	1.21301e-22	2.32144e-19	Pf4	platelet factor 4	protein_coding	56744	extracellular region [GO:0005576]; chemokine activity [GO:0008009]; heparin binding [GO:0008201]; antimicrobial humoral immune response mediated by antimicrobial peptide [GO:0061844]; defense response to protozoan [GO:0042832]; leukocyte chemotaxis [GO:0030595]; platelet activation [GO:0030168]	antimicrobial humoral immune response mediated by antimicrobial peptide [GO:0061844]; defense response to protozoan [GO:0042832]; leukocyte chemotaxis [GO:0030595]; platelet activation [GO:0030168]	chemokine activity [GO:0008009]; heparin binding [GO:0008201]	extracellular region [GO:0005576]	GO:0005576; GO:0008009; GO:0008201; GO:0030168; GO:0030595; GO:0042832; GO:0061844
ENSMUSG00000073371	50.68	0.03	-5.058	0.000402492	0.00622868	Gm6594		protein_coding		chromatin [GO:0000785]; nucleus [GO:0005634]; nucleosomal DNA binding [GO:0031492]		nucleosomal DNA binding [GO:0031492]	chromatin [GO:0000785]; nucleus [GO:0005634]	GO:0000785; GO:0005634; GO:0031492
ENSMUSG00000023328	1151.71	2.841	1.507	0.00861311	0.0520662	Ache	acetylcholinesterase	protein_coding	11423	cholinesterase activity [GO:0004104]		cholinesterase activity [GO:0004104]		GO:0004104
ENSMUSG00000026343	21.54	5.017	2.327	8.03608e-06	0.000338419	Gpr39	G protein-coupled receptor 39	protein_coding	71111	integral component of membrane [GO:0016021]; G-protein coupled receptor activity [GO:0004930]		G-protein coupled receptor activity [GO:0004930]	integral component of membrane [GO:0016021]	GO:0004930; GO:0016021
ENSMUSG00000095304	38.36	4.95	2.307	1.3893e-07	1.53392e-05	Plac9a	placenta specific 9a	protein_coding	211623
ENSMUSG00000065401	17.68	4.941	2.305	0.000185512	0.00351126	Mir144	microRNA 144	miRNA	387162
ENSMUSG00000085483	86.14	4.923	2.299	5.71143e-12	2.45934e-09	Gm14198		antisense
ENSMUSG00000024184	71.53	2.964	1.568	0.0321086	0.124274	Pdia2	protein disulfide isomerase associated 2	protein_coding	69191	endoplasmic reticulum [GO:0005783]; endoplasmic reticulum lumen [GO:0005788]; peptide disulfide oxidoreductase activity [GO:0015037]; protein disulfide isomerase activity [GO:0003756]; steroid binding [GO:0005496]; cell redox homeostasis [GO:0045454]; peptidyl-proline hydroxylation [GO:0019511]; protein folding [GO:0006457]; regulation of oxidative stress-induced intrinsic apoptotic signaling pat…	cell redox homeostasis [GO:0045454]; peptidyl-proline hydroxylation [GO:0019511]; protein folding [GO:0006457]; regulation of oxidative stress-induced intrinsic apoptotic signaling pathway [GO:1902175]; response to endoplasmic reticulum stress [GO:0034976]	peptide disulfide oxidoreductase activity [GO:0015037]; protein disulfide isomerase activity [GO:0003756]; steroid binding [GO:0005496]	endoplasmic reticulum [GO:0005783]; endoplasmic reticulum lumen [GO:0005788]	GO:0003756; GO:0005496; GO:0005783; GO:0005788; GO:0006457; GO:0015037; GO:0019511; GO:0034976; GO:0045454; GO:1902175
ENSMUSG00000094533	228.29	0.031	-4.992	1.61964e-07	1.72202e-05	Ighv11-1		IG_V_gene		blood microparticle [GO:0072562]; external side of plasma membrane [GO:0009897]; immunoglobulin complex, circulating [GO:0042571]; antigen binding [GO:0003823]; immunoglobulin receptor binding [GO:0034987]; B cell receptor signaling pathway [GO:0050853]; complement activation, classical pathway [GO:0006958]; defense response to bacterium [GO:0042742]; innate immune response [GO:0045087]; phagocyt…	B cell receptor signaling pathway [GO:0050853]; complement activation, classical pathway [GO:0006958]; defense response to bacterium [GO:0042742]; innate immune response [GO:0045087]; phagocytosis, engulfment [GO:0006911]; phagocytosis, recognition [GO:0006910]; positive regulation of B cell activation [GO:0050871]	antigen binding [GO:0003823]; immunoglobulin receptor binding [GO:0034987]	blood microparticle [GO:0072562]; external side of plasma membrane [GO:0009897]; immunoglobulin complex, circulating [GO:0042571]	GO:0003823; GO:0006910; GO:0006911; GO:0006958; GO:0009897; GO:0034987; GO:0042571; GO:0042742; GO:0045087; GO:0050853; GO:0050871; GO:0072562
ENSMUSG00000023995	989.26	4.911	2.296	1.5196e-06	0.000101843	Tspo2	translocator protein 2	protein_coding	70026	integral component of membrane [GO:0016021]			integral component of membrane [GO:0016021]	GO:0016021
ENSMUSG00000053541	241.8	0.035	-4.851	1.39177e-13	7.49121e-11	Gm4759		unprocessed_pseudogene
ENSMUSG00000045699	33.07	0.036	-4.804	0.000441865	0.00665269	Gm21411		protein_coding		intracellular [GO:0005622]; nucleic acid binding [GO:0003676]; regulation of transcription, DNA-templated [GO:0006355]	regulation of transcription, DNA-templated [GO:0006355]	nucleic acid binding [GO:0003676]	intracellular [GO:0005622]	GO:0003676; GO:0005622; GO:0006355
ENSMUSG00000092364	349.48	4.852	2.279	1.03082e-19	1.36575e-16	Gm20476		antisense
ENSMUSG00000069996	61.48	0.036	-4.794	0.000161944	0.00319144	Gm7125		processed_pseudogene
ENSMUSG00000069917	2.33233e+06	4.836	2.274	0.000464333	0.00692238	Hba-a2	hemoglobin alpha, adult chain 2	protein_coding	110257
ENSMUSG00000030688	791.57	4.799	2.263	5.94833e-22	1.02454e-18	Stard10	START domain containing 10	protein_coding	56018	cytosol [GO:0005829]; intercellular canaliculus [GO:0046581]; membrane [GO:0016020]; microvillus [GO:0005902]; lipid binding [GO:0008289]; bile acid secretion [GO:0032782]; positive regulation of peroxisome proliferator activated receptor signaling pathway [GO:0035360]	bile acid secretion [GO:0032782]; positive regulation of peroxisome proliferator activated receptor signaling pathway [GO:0035360]	lipid binding [GO:0008289]	cytosol [GO:0005829]; intercellular canaliculus [GO:0046581]; membrane [GO:0016020]; microvillus [GO:0005902]	GO:0005829; GO:0005902; GO:0008289; GO:0016020; GO:0032782; GO:0035360; GO:0046581
ENSMUSG00000085784	29.88	4.792	2.261	8.7954e-06	0.000361556	Gm12158		antisense
ENSMUSG00000090958	36.22	4.748	2.247	0.00022774	0.00409884	Lrrc32	leucine rich repeat containing 32	protein_coding	434215	nucleoplasm [GO:0005654]; negative regulation of activated T cell proliferation [GO:0046007]; negative regulation of cytokine secretion [GO:0050710]; positive regulation of gene expression [GO:0010628]	negative regulation of activated T cell proliferation [GO:0046007]; negative regulation of cytokine secretion [GO:0050710]; positive regulation of gene expression [GO:0010628]		nucleoplasm [GO:0005654]	GO:0005654; GO:0010628; GO:0046007; GO:0050710
ENSMUSG00000101930	14.74	0.039	-4.668	8.68083e-05	0.0020402	Gm5441	predicted gene 5441	antisense	432713
ENSMUSG00000094345	268.15	0.042	-4.582	1.34375e-13	7.46606e-11	Igkv14-126		IG_V_gene		extracellular space [GO:0005615]; immune response [GO:0006955]; immunoglobulin production [GO:0002377]	immune response [GO:0006955]; immunoglobulin production [GO:0002377]		extracellular space [GO:0005615]	GO:0002377; GO:0005615; GO:0006955
ENSMUSG00000085882	168.96	0.042	-4.557	2.39073e-05	0.000794941	2610507I01Rik		processed_transcript
ENSMUSG00000052217	23.8	4.734	2.243	5.64385e-05	0.00149324	Hbb-bh1	hemoglobin Z, beta-like embryonic chain	protein_coding	15132	hemoglobin complex [GO:0005833]; heme binding [GO:0020037]; hemoglobin alpha binding [GO:0031721]; iron ion binding [GO:0005506]; oxygen binding [GO:0019825]; oxygen carrier activity [GO:0005344]; negative regulation of transcription by RNA polymerase II [GO:0000122]; protein heterooligomerization [GO:0051291]	negative regulation of transcription by RNA polymerase II [GO:0000122]; protein heterooligomerization [GO:0051291]	heme binding [GO:0020037]; hemoglobin alpha binding [GO:0031721]; iron ion binding [GO:0005506]; oxygen binding [GO:0019825]; oxygen carrier activity [GO:0005344]	hemoglobin complex [GO:0005833]	GO:0000122; GO:0005344; GO:0005506; GO:0005833; GO:0019825; GO:0020037; GO:0031721; GO:0051291
ENSMUSG00000022878	45.63	4.724	2.24	0.00115128	0.0132462	Adipoq	adiponectin, C1Q and collagen domain containing	protein_coding	11450	cell surface [GO:0009986]; endoplasmic reticulum [GO:0005783]; extracellular space [GO:0005615]; hormone activity [GO:0005179]; protein homodimerization activity [GO:0042803]; sialic acid binding [GO:0033691]; brown fat cell differentiation [GO:0050873]; cellular response to drug [GO:0035690]; cellular response to insulin stimulus [GO:0032869]; detection of oxidative stress [GO:0070994]; fatty ac…	brown fat cell differentiation [GO:0050873]; cellular response to drug [GO:0035690]; cellular response to insulin stimulus [GO:0032869]; detection of oxidative stress [GO:0070994]; fatty acid beta-oxidation [GO:0006635]; glucose homeostasis [GO:0042593]; glucose metabolic process [GO:0006006]; low-density lipoprotein particle clearance [GO:0034383]; negative regulation of blood pressure [GO:00457…	hormone activity [GO:0005179]; protein homodimerization activity [GO:0042803]; sialic acid binding [GO:0033691]	cell surface [GO:0009986]; endoplasmic reticulum [GO:0005783]; extracellular space [GO:0005615]	GO:0005179; GO:0005615; GO:0005783; GO:0006006; GO:0006635; GO:0009749; GO:0009986; GO:0010739; GO:0010745; GO:0010804; GO:0010875; GO:0030853; GO:0031953; GO:0032720; GO:0032757; GO:0032869; GO:0033034; GO:0033691; GO:0034115; GO:0034383; GO:0034612; GO:0035690; GO:0042593; GO:0042803; GO:0043123; GO:0043124; GO:0043407; GO:0045599; GO:0045650; GO:0045715; GO:0045721; GO:0045776; GO:0045892; GO:…
ENSMUSG00000073940	1.20105e+06	4.707	2.235	0.000602902	0.00841396	Hbb-bt	hemoglobin, beta adult minor chain	protein_coding	15130
ENSMUSG00000072674	37.99	4.656	2.219	2.34888e-07	2.32512e-05	Plac9b	placenta specific 9b	protein_coding	100039246
ENSMUSG00000001014	465.88	4.62	2.208	2.6335e-05	0.000852621	Icam4	intercellular adhesion molecule 4, Landsteiner-Wiener blood group	protein_coding	78369	cytoplasm [GO:0005737]; extracellular space [GO:0005615]; integral component of plasma membrane [GO:0005887]; plasma membrane [GO:0005886]; integrin binding [GO:0005178]; cell adhesion [GO:0007155]; cell-cell adhesion [GO:0098609]	cell adhesion [GO:0007155]; cell-cell adhesion [GO:0098609]	integrin binding [GO:0005178]	cytoplasm [GO:0005737]; extracellular space [GO:0005615]; integral component of plasma membrane [GO:0005887]; plasma membrane [GO:0005886]	GO:0005178; GO:0005615; GO:0005737; GO:0005886; GO:0005887; GO:0007155; GO:0098609
ENSMUSG00000076614	1374.69	0.044	-4.519	4.95201e-05	0.00136251	Ighg1		IG_C_gene
ENSMUSG00000020838	53.65	4.615	2.206	0.000843732	0.0106699	Slc6a4	solute carrier family 6 (neurotransmitter transporter, serotonin), member 4	protein_coding	15567	cytosol [GO:0005829]; endomembrane system [GO:0012505]; integral component of plasma membrane [GO:0005887]; membrane raft [GO:0045121]; presynapse [GO:0098793]; nitric-oxide synthase binding [GO:0050998]; Rab GTPase binding [GO:0017137]; serotonin:sodium symporter activity [GO:0005335]; brain morphogenesis [GO:0048854]; cellular response to organic substance [GO:0071310]; negative regulation of o…	brain morphogenesis [GO:0048854]; cellular response to organic substance [GO:0071310]; negative regulation of organ growth [GO:0046621]; positive regulation of cell cycle [GO:0045787]; positive regulation of gene expression [GO:0010628]; regulation of thalamus size [GO:0090067]; response to toxic substance [GO:0009636]; serotonin uptake [GO:0051610]; social behavior [GO:0035176]	nitric-oxide synthase binding [GO:0050998]; Rab GTPase binding [GO:0017137]; serotonin:sodium symporter activity [GO:0005335]	cytosol [GO:0005829]; endomembrane system [GO:0012505]; integral component of plasma membrane [GO:0005887]; membrane raft [GO:0045121]; presynapse [GO:0098793]	GO:0005335; GO:0005829; GO:0005887; GO:0009636; GO:0010628; GO:0012505; GO:0017137; GO:0035176; GO:0045121; GO:0045787; GO:0046621; GO:0048854; GO:0050998; GO:0051610; GO:0071310; GO:0090067; GO:0098793
ENSMUSG00000068876	27.36	4.561	2.189	4.18271e-05	0.00122107	Cgn	cingulin	protein_coding	70737	bicellular tight junction [GO:0005923]; plasma membrane [GO:0005886]; cadherin binding [GO:0045296]		cadherin binding [GO:0045296]	bicellular tight junction [GO:0005923]; plasma membrane [GO:0005886]	GO:0005886; GO:0005923; GO:0045296
ENSMUSG00000028539	40.99	3.254	1.702	0.00974673	0.0563916	Artn	artemin	protein_coding	11876	extracellular space [GO:0005615]; glial cell-derived neurotrophic factor receptor binding [GO:0030116]; growth factor activity [GO:0008083]; receptor binding [GO:0005102]; axon guidance [GO:0007411]; cell surface receptor signaling pathway [GO:0007166]; induction of positive chemotaxis [GO:0050930]; lymphocyte migration into lymphoid organs [GO:0097021]; peripheral nervous system development [GO:…	axon guidance [GO:0007411]; cell surface receptor signaling pathway [GO:0007166]; induction of positive chemotaxis [GO:0050930]; lymphocyte migration into lymphoid organs [GO:0097021]; peripheral nervous system development [GO:0007422]; Peyer's patch morphogenesis [GO:0061146]	glial cell-derived neurotrophic factor receptor binding [GO:0030116]; growth factor activity [GO:0008083]; receptor binding [GO:0005102]	extracellular space [GO:0005615]	GO:0005102; GO:0005615; GO:0007166; GO:0007411; GO:0007422; GO:0008083; GO:0030116; GO:0050930; GO:0061146; GO:0097021
ENSMUSG00000069919	1425400	4.501	2.17	0.000481229	0.00705601	Hba-a1	hemoglobin alpha, adult chain 1	protein_coding	15122
ENSMUSG00000100220	318.67	4.428	2.147	5.45672e-07	4.47555e-05	Gm29331		antisense
ENSMUSG00000081984	59.79	4.404	2.139	0.000253278	0.00442608	Dnajb3	DnaJ heat shock protein family (Hsp40) member B3	protein_coding	15504
ENSMUSG00000052305	819033	4.356	2.123	0.000553114	0.00786692	Hbb-bs	hemoglobin, beta adult s chain	protein_coding	100503605	extracellular space [GO:0005615]; haptoglobin-hemoglobin complex [GO:0031838]; hemoglobin complex [GO:0005833]; heme binding [GO:0020037]; hemoglobin binding [GO:0030492]; iron ion binding [GO:0005506]; oxygen binding [GO:0019825]; oxygen carrier activity [GO:0005344]; cellular oxidant detoxification [GO:0098869]	cellular oxidant detoxification [GO:0098869]	heme binding [GO:0020037]; hemoglobin binding [GO:0030492]; iron ion binding [GO:0005506]; oxygen binding [GO:0019825]; oxygen carrier activity [GO:0005344]	extracellular space [GO:0005615]; haptoglobin-hemoglobin complex [GO:0031838]; hemoglobin complex [GO:0005833]	GO:0005344; GO:0005506; GO:0005615; GO:0005833; GO:0019825; GO:0020037; GO:0030492; GO:0031838; GO:0098869
ENSMUSG00000108702	43.13	4.346	2.12	3.35864e-06	0.000184593	Gm9333		processed_pseudogene
ENSMUSG00000089727	89.31	0.044	-4.519	2.8534e-06	0.000161138	Klra8	killer cell lectin-like receptor, subfamily A, member 3	protein_coding	16634	integral component of membrane [GO:0016021]; plasma membrane [GO:0005886]; carbohydrate binding [GO:0030246]; cell adhesion [GO:0007155]; response to virus [GO:0009615]	cell adhesion [GO:0007155]; response to virus [GO:0009615]	carbohydrate binding [GO:0030246]	integral component of membrane [GO:0016021]; plasma membrane [GO:0005886]	GO:0005886; GO:0007155; GO:0009615; GO:0016021; GO:0030246
ENSMUSG00000029153	34.82	0.323	-1.631	0.0468026	0.159125	Ociad2	OCIA domain containing 2	protein_coding	433904	mitochondrial inner membrane [GO:0005743]			mitochondrial inner membrane [GO:0005743]	GO:0005743
ENSMUSG00000045319	27.77	4.32	2.111	5.09238e-07	4.23725e-05	Proser2	proline and serine rich 2	protein_coding	227545
ENSMUSG00000030054	158.46	4.235	2.082	3.37475e-06	0.000184593	Gp9	glycoprotein 9 (platelet)	protein_coding	54368	integral component of membrane [GO:0016021]; blood coagulation [GO:0007596]; cell adhesion [GO:0007155]	blood coagulation [GO:0007596]; cell adhesion [GO:0007155]		integral component of membrane [GO:0016021]	GO:0007155; GO:0007596; GO:0016021
ENSMUSG00000085101	44.74	0.045	-4.46	1.01405e-07	1.17222e-05	Platr16		processed_transcript
ENSMUSG00000039611	19.2	4.187	2.066	4.6226e-05	0.00130852	Tmem246	transmembrane protein 246	protein_coding	67063	integral component of membrane [GO:0016021]			integral component of membrane [GO:0016021]	GO:0016021
ENSMUSG00000095633	33.73	0.046	-4.436	0.000229815	0.00413187	Igkv4-58		IG_V_gene
ENSMUSG00000104418	52.34	0.048	-4.375	3.3998e-05	0.00105321	Gm37070		processed_pseudogene
ENSMUSG00000066000	78.13	0.05	-4.335	1.66583e-06	0.000109932	Zfp979	RIKEN cDNA 2610305D13 gene	protein_coding	112422	intracellular [GO:0005622]; metal ion binding [GO:0046872]; nucleic acid binding [GO:0003676]; regulation of transcription, DNA-templated [GO:0006355]	regulation of transcription, DNA-templated [GO:0006355]	metal ion binding [GO:0046872]; nucleic acid binding [GO:0003676]	intracellular [GO:0005622]	GO:0003676; GO:0005622; GO:0006355; GO:0046872
ENSMUSG00000028713	14.24	4.137	2.049	9.54365e-05	0.00214074	Cyp4b1	cytochrome P450, family 4, subfamily b, polypeptide 1	protein_coding	13120	heme binding [GO:0020037]; iron ion binding [GO:0005506]; monooxygenase activity [GO:0004497]; oxidoreductase activity, acting on paired donors, with incorporation or reduction of molecular oxygen [GO:0016705]		heme binding [GO:0020037]; iron ion binding [GO:0005506]; monooxygenase activity [GO:0004497]; oxidoreductase activity, acting on paired donors, with incorporation or reduction of molecular oxygen [GO:0016705]		GO:0004497; GO:0005506; GO:0016705; GO:0020037
ENSMUSG00000094520	19.53	4.124	2.044	0.00783298	0.0487059	Olfr635	olfactory receptor 635	protein_coding	259122	integral component of membrane [GO:0016021]; plasma membrane [GO:0005886]; G-protein coupled receptor activity [GO:0004930]; olfactory receptor activity [GO:0004984]; G-protein coupled receptor signaling pathway [GO:0007186]; sensory perception of smell [GO:0007608]; signal transduction [GO:0007165]	G-protein coupled receptor signaling pathway [GO:0007186]; sensory perception of smell [GO:0007608]; signal transduction [GO:0007165]	G-protein coupled receptor activity [GO:0004930]; olfactory receptor activity [GO:0004984]	integral component of membrane [GO:0016021]; plasma membrane [GO:0005886]	GO:0004930; GO:0004984; GO:0005886; GO:0007165; GO:0007186; GO:0007608; GO:0016021
ENSMUSG00000111645	56.74	4.095	2.034	3.684e-10	1.11321e-07	RP24-82E11.2		lincRNA
ENSMUSG00000031170	998.55	2.932	1.552	0.0169658	0.0819227	Slc38a5	solute carrier family 38, member 5	protein_coding	209837	integral component of membrane [GO:0016021]			integral component of membrane [GO:0016021]	GO:0016021
ENSMUSG00000092586	13.56	4.034	2.012	0.00123641	0.0139703	Ly6g6c	lymphocyte antigen 6 complex, locus G6C	protein_coding	68468	external side of plasma membrane [GO:0009897]; protein complex [GO:0043234]; identical protein binding [GO:0042802]; protein homooligomerization [GO:0051260]	protein homooligomerization [GO:0051260]	identical protein binding [GO:0042802]	external side of plasma membrane [GO:0009897]; protein complex [GO:0043234]	GO:0009897; GO:0042802; GO:0043234; GO:0051260
ENSMUSG00000094694	26.63	0.056	-4.155	0.000281944	0.00480337	Ighv1-9		IG_V_gene
ENSMUSG00000025573	224.97	4.03	2.011	0.00401053	0.0310042	6030468B19Rik	RIKEN cDNA 6030468B19 gene	protein_coding	77727	extracellular region [GO:0005576]			extracellular region [GO:0005576]	GO:0005576
ENSMUSG00000090778	15.48	4.016	2.006	6.2575e-05	0.00162318	Gm3235		antisense
ENSMUSG00000021102	3540.57	3.902	1.964	2.9067e-08	4.35348e-06	Glrx5	glutaredoxin 5	protein_coding	73046	cell [GO:0005623]; electron transfer activity [GO:0009055]; protein disulfide oxidoreductase activity [GO:0015035]; cell redox homeostasis [GO:0045454]	cell redox homeostasis [GO:0045454]	electron transfer activity [GO:0009055]; protein disulfide oxidoreductase activity [GO:0015035]	cell [GO:0005623]	GO:0005623; GO:0009055; GO:0015035; GO:0045454
ENSMUSG00000084403	13.14	0.058	-4.111	0.000916121	0.011305	Rps15a-ps8	ribosomal protein S15A, pseudogene 8	processed_pseudogene	435784
ENSMUSG00000065999	107.15	0.059	-4.078	1.40353e-05	0.000522125	Zfp985	gastrula zinc finger protein XlCGF17.1-like	protein_coding	102631585	intracellular [GO:0005622]; nucleic acid binding [GO:0003676]; regulation of transcription, DNA-templated [GO:0006355]	regulation of transcription, DNA-templated [GO:0006355]	nucleic acid binding [GO:0003676]	intracellular [GO:0005622]	GO:0003676; GO:0005622; GO:0006355
ENSMUSG00000038997	92.35	3.893	1.961	0.00206128	0.0197902	Asb17	ankyrin repeat and SOCS box-containing 17	protein_coding	66772
ENSMUSG00000089901	970.4	3.891	1.96	1.77197e-09	4.36005e-07	Gm8113		protein_coding		integral component of membrane [GO:0016021]			integral component of membrane [GO:0016021]	GO:0016021
ENSMUSG00000086046	15.43	0.061	-4.042	3.70919e-05	0.0011228	1700095A21Rik	RIKEN cDNA 1700095A21 gene	antisense	67524
ENSMUSG00000086513	243.57	0.061	-4.024	4.21713e-14	2.79368e-11	9130208D14Rik		unprocessed_pseudogene
ENSMUSG00000032487	38.8	0.161	-2.634	0.00834808	0.0509342	Ptgs2	prostaglandin-endoperoxide synthase 2	protein_coding	19225	endoplasmic reticulum [GO:0005783]; neuron projection [GO:0043005]; enzyme binding [GO:0019899]; heme binding [GO:0020037]; prostaglandin-endoperoxide synthase activity [GO:0004666]; protein homodimerization activity [GO:0042803]; brown fat cell differentiation [GO:0050873]; cellular response to fluid shear stress [GO:0071498]; cellular response to hypoxia [GO:0071456]; cellular response to non-i…	brown fat cell differentiation [GO:0050873]; cellular response to fluid shear stress [GO:0071498]; cellular response to hypoxia [GO:0071456]; cellular response to non-ionic osmotic stress [GO:0071471]; cyclooxygenase pathway [GO:0019371]; decidualization [GO:0046697]; embryo implantation [GO:0007566]; inflammatory response [GO:0006954]; negative regulation of cysteine-type endopeptidase activity …	enzyme binding [GO:0019899]; heme binding [GO:0020037]; prostaglandin-endoperoxide synthase activity [GO:0004666]; protein homodimerization activity [GO:0042803]	endoplasmic reticulum [GO:0005783]; neuron projection [GO:0043005]	GO:0004666; GO:0005783; GO:0006954; GO:0007566; GO:0008217; GO:0019371; GO:0019899; GO:0020037; GO:0031394; GO:0031622; GO:0033138; GO:0042127; GO:0042803; GO:0043005; GO:0043154; GO:0046697; GO:0050873; GO:0071456; GO:0071471; GO:0071498; GO:0090336; GO:1902219
ENSMUSG00000003469	447.25	3.874	1.954	0.00659629	0.0434094	Phyhip	phytanoyl-CoA hydroxylase interacting protein	protein_coding	105653
ENSMUSG00000078503	290.93	0.062	-4.01	0.000226301	0.00409004	Zfp990		protein_coding		intracellular [GO:0005622]; nucleic acid binding [GO:0003676]; regulation of transcription, DNA-templated [GO:0006355]	regulation of transcription, DNA-templated [GO:0006355]	nucleic acid binding [GO:0003676]	intracellular [GO:0005622]	GO:0003676; GO:0005622; GO:0006355
ENSMUSG00000032537	61.33	3.872	1.953	1.07841e-05	0.000420743	Ephb1	Eph receptor B1	protein_coding	270190	axon [GO:0030424]; cytosol [GO:0005829]; early endosome membrane [GO:0031901]; endoplasmic reticulum [GO:0005783]; filopodium tip [GO:0032433]; integral component of plasma membrane [GO:0005887]; membrane raft [GO:0045121]; ATP binding [GO:0005524]; axon guidance receptor activity [GO:0008046]; protein complex binding [GO:0032403]; transmembrane-ephrin receptor activity [GO:0005005]; angiogenesis…	angiogenesis [GO:0001525]; camera-type eye morphogenesis [GO:0048593]; cell chemotaxis [GO:0060326]; cell-substrate adhesion [GO:0031589]; central nervous system projection neuron axonogenesis [GO:0021952]; dendritic spine morphogenesis [GO:0060997]; detection of temperature stimulus involved in sensory perception of pain [GO:0050965]; establishment of cell polarity [GO:0030010]; negative regulat…	ATP binding [GO:0005524]; axon guidance receptor activity [GO:0008046]; protein complex binding [GO:0032403]; transmembrane-ephrin receptor activity [GO:0005005]	axon [GO:0030424]; cytosol [GO:0005829]; early endosome membrane [GO:0031901]; endoplasmic reticulum [GO:0005783]; filopodium tip [GO:0032433]; integral component of plasma membrane [GO:0005887]; membrane raft [GO:0045121]	GO:0001525; GO:0005005; GO:0005524; GO:0005783; GO:0005829; GO:0005887; GO:0008046; GO:0014719; GO:0021631; GO:0021952; GO:0030010; GO:0030424; GO:0031290; GO:0031589; GO:0031901; GO:0032403; GO:0032433; GO:0045121; GO:0046328; GO:0046777; GO:0048593; GO:0050965; GO:0051965; GO:0060326; GO:0060997; GO:0061351; GO:0070372; GO:1901214; GO:1902723; GO:1902725
ENSMUSG00000096515	38.64	0.065	-3.94	0.000125544	0.00264995	Igkv14-100		IG_V_gene
ENSMUSG00000076535	70.06	0.066	-3.921	2.66253e-08	4.16904e-06	Igkv1-88		IG_V_gene
ENSMUSG00000093219	9.79	0.067	-3.907	6.52492e-06	0.000286697	Mir3113	microRNA 3113	miRNA	100526542
ENSMUSG00000006356	258.51	3.842	1.942	0.000122997	0.00261191	Crip2	cysteine rich protein 2	protein_coding	68337	cell cortex [GO:0005938]; extracellular matrix [GO:0031012]; metal ion binding [GO:0046872]; hemopoiesis [GO:0030097]; positive regulation of cell proliferation [GO:0008284]	hemopoiesis [GO:0030097]; positive regulation of cell proliferation [GO:0008284]	metal ion binding [GO:0046872]	cell cortex [GO:0005938]; extracellular matrix [GO:0031012]	GO:0005938; GO:0008284; GO:0030097; GO:0031012; GO:0046872
ENSMUSG00000082791	37.04	0.068	-3.877	9.14376e-06	0.000374238	Gm4875		processed_pseudogene
ENSMUSG00000055546	62.42	3.837	1.94	7.03197e-05	0.00176401	Timd4	T cell immunoglobulin and mucin domain containing 4	protein_coding	276891	integral component of membrane [GO:0016021]; phosphatidylserine binding [GO:0001786]		phosphatidylserine binding [GO:0001786]	integral component of membrane [GO:0016021]	GO:0001786; GO:0016021
ENSMUSG00000025400	129.56	3.833	1.939	0.000561274	0.00793709	Tac2	tachykinin 2	protein_coding	21334	extracellular region [GO:0005576]; neuropeptide signaling pathway [GO:0007218]; tachykinin receptor signaling pathway [GO:0007217]	neuropeptide signaling pathway [GO:0007218]; tachykinin receptor signaling pathway [GO:0007217]		extracellular region [GO:0005576]	GO:0005576; GO:0007217; GO:0007218
ENSMUSG00000034488	8.66	0.318	-1.653	0.0183812	0.086258	Edil3	EGF-like repeats and discoidin I-like domains 3	protein_coding	13612	extracellular matrix [GO:0031012]; calcium ion binding [GO:0005509]; integrin binding [GO:0005178]; cell adhesion [GO:0007155]; multicellular organism development [GO:0007275]; positive regulation of cell-substrate adhesion [GO:0010811]	cell adhesion [GO:0007155]; multicellular organism development [GO:0007275]; positive regulation of cell-substrate adhesion [GO:0010811]	calcium ion binding [GO:0005509]; integrin binding [GO:0005178]	extracellular matrix [GO:0031012]	GO:0005178; GO:0005509; GO:0007155; GO:0007275; GO:0010811; GO:0031012
ENSMUSG00000112003	16.3	0.072	-3.789	0.00110341	0.0129375	RP23-258F9.4		processed_pseudogene
ENSMUSG00000058427	13.24	0.074	-3.764	0.000311525	0.00516429	Cxcl2	chemokine (C-X-C motif) ligand 2	protein_coding	20310	cell [GO:0005623]; extracellular space [GO:0005615]; chemokine activity [GO:0008009]; CXCR chemokine receptor binding [GO:0045236]; cellular response to interleukin-1 [GO:0071347]; cellular response to lipopolysaccharide [GO:0071222]; chemokine-mediated signaling pathway [GO:0070098]; G-protein coupled receptor signaling pathway [GO:0007186]; immune response [GO:0006955]; inflammatory response [G…	cellular response to interleukin-1 [GO:0071347]; cellular response to lipopolysaccharide [GO:0071222]; chemokine-mediated signaling pathway [GO:0070098]; G-protein coupled receptor signaling pathway [GO:0007186]; immune response [GO:0006955]; inflammatory response [GO:0006954]; neuron death [GO:0070997]; neutrophil chemotaxis [GO:0030593]; positive regulation of cytosolic calcium ion concentratio…	chemokine activity [GO:0008009]; CXCR chemokine receptor binding [GO:0045236]	cell [GO:0005623]; extracellular space [GO:0005615]	GO:0001975; GO:0002237; GO:0005615; GO:0005623; GO:0006954; GO:0006955; GO:0007186; GO:0007204; GO:0008009; GO:0009408; GO:0010332; GO:0030593; GO:0032355; GO:0032496; GO:0042060; GO:0042127; GO:0045236; GO:0051384; GO:0070098; GO:0070997; GO:0071222; GO:0071347; GO:0090023
ENSMUSG00000080893	89.6	3.789	1.922	2.96237e-06	0.000165662	Gm15920		processed_pseudogene
ENSMUSG00000110866	17.29	3.745	1.905	0.00057524	0.00808811	RP23-212C9.3		lincRNA
ENSMUSG00000089753	89.13	0.075	-3.745	6.79103e-06	0.000296875	Cd300ld2		protein_coding		integral component of membrane [GO:0016021]			integral component of membrane [GO:0016021]	GO:0016021
ENSMUSG00000072721	52.77	0.075	-3.739	0.000148542	0.00299588	Klra14-ps	killer cell lectin-like receptor subfamily A, member 14, pseudogene	transcribed_unprocessed_pseudogene	654449
ENSMUSG00000074852	170.97	3.73	1.899	0.000587992	0.00826066	Hpse2	heparanase 2	protein_coding	545291	intracellular [GO:0005622]; membrane [GO:0016020]; proteinaceous extracellular matrix [GO:0005578]; heparan sulfate proteoglycan binding [GO:0043395]; hydrolase activity, acting on glycosyl bonds [GO:0016798]; extracellular matrix organization [GO:0030198]; positive regulation of cell proliferation [GO:0008284]	extracellular matrix organization [GO:0030198]; positive regulation of cell proliferation [GO:0008284]	heparan sulfate proteoglycan binding [GO:0043395]; hydrolase activity, acting on glycosyl bonds [GO:0016798]	intracellular [GO:0005622]; membrane [GO:0016020]; proteinaceous extracellular matrix [GO:0005578]	GO:0005578; GO:0005622; GO:0008284; GO:0016020; GO:0016798; GO:0030198; GO:0043395
ENSMUSG00000083679	15.75	3.729	1.899	0.00740928	0.04686	Gm12892		processed_pseudogene
ENSMUSG00000094689	72.12	0.08	-3.642	6.31603e-05	0.00163099	Ighv1-81		IG_V_gene		blood microparticle [GO:0072562]; external side of plasma membrane [GO:0009897]; immunoglobulin complex, circulating [GO:0042571]; antigen binding [GO:0003823]; immunoglobulin receptor binding [GO:0034987]; B cell receptor signaling pathway [GO:0050853]; complement activation, classical pathway [GO:0006958]; defense response to bacterium [GO:0042742]; innate immune response [GO:0045087]; phagocyt…	B cell receptor signaling pathway [GO:0050853]; complement activation, classical pathway [GO:0006958]; defense response to bacterium [GO:0042742]; innate immune response [GO:0045087]; phagocytosis, engulfment [GO:0006911]; phagocytosis, recognition [GO:0006910]; positive regulation of B cell activation [GO:0050871]	antigen binding [GO:0003823]; immunoglobulin receptor binding [GO:0034987]	blood microparticle [GO:0072562]; external side of plasma membrane [GO:0009897]; immunoglobulin complex, circulating [GO:0042571]	GO:0003823; GO:0006910; GO:0006911; GO:0006958; GO:0009897; GO:0034987; GO:0042571; GO:0042742; GO:0045087; GO:0050853; GO:0050871; GO:0072562
ENSMUSG00000111661	17.12	0.08	-3.635	0.00105156	0.0124922	RP23-416I23.9		processed_pseudogene
ENSMUSG00000018659	2273.94	3.725	1.897	6.1305e-06	0.000278437	Pnpo	pyridoxine 5'-phosphate oxidase	protein_coding	103711	FMN binding [GO:0010181]; pyridoxamine-phosphate oxidase activity [GO:0004733]; pyridoxine biosynthetic process [GO:0008615]	pyridoxine biosynthetic process [GO:0008615]	FMN binding [GO:0010181]; pyridoxamine-phosphate oxidase activity [GO:0004733]		GO:0004733; GO:0008615; GO:0010181
ENSMUSG00000078498	55.71	0.083	-3.587	2.24045e-06	0.000134928	Zfp988		protein_coding		intracellular [GO:0005622]; metal ion binding [GO:0046872]; nucleic acid binding [GO:0003676]; regulation of transcription, DNA-templated [GO:0006355]	regulation of transcription, DNA-templated [GO:0006355]	metal ion binding [GO:0046872]; nucleic acid binding [GO:0003676]	intracellular [GO:0005622]	GO:0003676; GO:0005622; GO:0006355; GO:0046872
ENSMUSG00000093906	19.41	0.083	-3.583	0.00186319	0.0184803	Igkv9-129		IG_V_gene
ENSMUSG00000081223	20	3.717	1.894	0.00741654	0.0468608	Gm12247		processed_pseudogene
ENSMUSG00000021696	83.06	0.088	-3.507	7.21099e-05	0.00178708	Elovl7	ELOVL family member 7, elongation of long chain fatty acids (yeast)	protein_coding	74559	endoplasmic reticulum [GO:0005783]; integral component of membrane [GO:0016021]; 3-oxo-arachidoyl-CoA synthase activity [GO:0102336]; 3-oxo-cerotoyl-CoA synthase activity [GO:0102337]; 3-oxo-lignoceronyl-CoA synthase activity [GO:0102338]; fatty acid elongase activity [GO:0009922]; very-long-chain 3-ketoacyl-CoA synthase activity [GO:0102756]; fatty acid elongation, saturated fatty acid [GO:00193…	fatty acid elongation, saturated fatty acid [GO:0019367]; very long-chain fatty acid biosynthetic process [GO:0042761]	3-oxo-arachidoyl-CoA synthase activity [GO:0102336]; 3-oxo-cerotoyl-CoA synthase activity [GO:0102337]; 3-oxo-lignoceronyl-CoA synthase activity [GO:0102338]; fatty acid elongase activity [GO:0009922]; very-long-chain 3-ketoacyl-CoA synthase activity [GO:0102756]	endoplasmic reticulum [GO:0005783]; integral component of membrane [GO:0016021]	GO:0005783; GO:0009922; GO:0016021; GO:0019367; GO:0042761; GO:0102336; GO:0102337; GO:0102338; GO:0102756
ENSMUSG00000110790	533.27	3.703	1.889	4.27339e-07	3.66193e-05	RP23-110E20.5		antisense
ENSMUSG00000034796	24.41	0.089	-3.495	8.93908e-05	0.00207436	Cpne7	copine VII	protein_coding	102278	cytoplasm [GO:0005737]; nucleus [GO:0005634]; plasma membrane [GO:0005886]; cellular response to calcium ion [GO:0071277]	cellular response to calcium ion [GO:0071277]		cytoplasm [GO:0005737]; nucleus [GO:0005634]; plasma membrane [GO:0005886]	GO:0005634; GO:0005737; GO:0005886; GO:0071277
ENSMUSG00000100839	11.16	0.09	-3.474	1.07971e-05	0.000420743	Gm5920		processed_pseudogene
ENSMUSG00000058287	30.08	3.7	1.888	0.000284905	0.00482518	Gm12253	predicted gene 12253	protein_coding	624860
ENSMUSG00000096201	60.92	0.091	-3.458	0.00753998	0.0474493	Gm10715		protein_coding		integral component of membrane [GO:0016021]			integral component of membrane [GO:0016021]	GO:0016021
ENSMUSG00000044814	20.86	3.679	1.879	5.17359e-05	0.00140104	Olfr543	olfactory receptor 543	protein_coding	257947	integral component of membrane [GO:0016021]; plasma membrane [GO:0005886]; G-protein coupled receptor activity [GO:0004930]; olfactory receptor activity [GO:0004984]; G-protein coupled receptor signaling pathway [GO:0007186]; sensory perception of smell [GO:0007608]; signal transduction [GO:0007165]	G-protein coupled receptor signaling pathway [GO:0007186]; sensory perception of smell [GO:0007608]; signal transduction [GO:0007165]	G-protein coupled receptor activity [GO:0004930]; olfactory receptor activity [GO:0004984]	integral component of membrane [GO:0016021]; plasma membrane [GO:0005886]	GO:0004930; GO:0004984; GO:0005886; GO:0007165; GO:0007186; GO:0007608; GO:0016021
ENSMUSG00000074577	24.3	3.675	1.878	0.000140336	0.0028703	Fam65c	family with sequence similarity 65, member C	protein_coding	69553
ENSMUSG00000035873	51.87	3.664	1.873	0.00362255	0.0289628	Pawr	PRKC, apoptosis, WT1, regulator	protein_coding	114774	actin filament [GO:0005884]; cytoplasm [GO:0005737]; nuclear chromatin [GO:0000790]; nucleus [GO:0005634]; enzyme binding [GO:0019899]; leucine zipper domain binding [GO:0043522]; apoptotic signaling pathway [GO:0097190]; interleukin-2 biosynthetic process [GO:0042094]; negative regulation of B cell proliferation [GO:0030889]; negative regulation of epithelial to mesenchymal transition [GO:001071…	apoptotic signaling pathway [GO:0097190]; interleukin-2 biosynthetic process [GO:0042094]; negative regulation of B cell proliferation [GO:0030889]; negative regulation of epithelial to mesenchymal transition [GO:0010719]; negative regulation of fibroblast proliferation [GO:0048147]; negative regulation of gene expression [GO:0010629]; negative regulation of T cell proliferation [GO:0042130]; neg…	enzyme binding [GO:0019899]; leucine zipper domain binding [GO:0043522]	actin filament [GO:0005884]; cytoplasm [GO:0005737]; nuclear chromatin [GO:0000790]; nucleus [GO:0005634]	GO:0000122; GO:0000790; GO:0005634; GO:0005737; GO:0005884; GO:0006351; GO:0010628; GO:0010629; GO:0010719; GO:0019899; GO:0030889; GO:0042094; GO:0042130; GO:0042986; GO:0043065; GO:0043522; GO:0048147; GO:0050860; GO:0097190; GO:1901300; GO:2000774
ENSMUSG00000079852	43.95	0.094	-3.404	1.08616e-05	0.000421352	Klra4	killer cell lectin-like receptor, subfamily A, member 4	protein_coding	16635	external side of plasma membrane [GO:0009897]; integral component of membrane [GO:0016021]; plasma membrane [GO:0005886]; carbohydrate binding [GO:0030246]; cell adhesion [GO:0007155]	cell adhesion [GO:0007155]	carbohydrate binding [GO:0030246]	external side of plasma membrane [GO:0009897]; integral component of membrane [GO:0016021]; plasma membrane [GO:0005886]	GO:0005886; GO:0007155; GO:0009897; GO:0016021; GO:0030246
ENSMUSG00000094092	62.17	0.095	-3.401	0.00322799	0.0268933	Gm15921		processed_pseudogene
ENSMUSG00000054191	2580.85	3.661	1.872	0.000603794	0.00841404	Klf1	Kruppel-like factor 1 (erythroid)	protein_coding	16596	nuclear chromatin [GO:0000790]; nucleoplasm [GO:0005654]; proximal promoter sequence-specific DNA binding [GO:0000987]; cellular response to peptide [GO:1901653]; erythrocyte differentiation [GO:0030218]; maternal process involved in female pregnancy [GO:0060135]; positive regulation of transcription, DNA-templated [GO:0045893]	cellular response to peptide [GO:1901653]; erythrocyte differentiation [GO:0030218]; maternal process involved in female pregnancy [GO:0060135]; positive regulation of transcription, DNA-templated [GO:0045893]	proximal promoter sequence-specific DNA binding [GO:0000987]	nuclear chromatin [GO:0000790]; nucleoplasm [GO:0005654]	GO:0000790; GO:0000987; GO:0005654; GO:0030218; GO:0045893; GO:0060135; GO:1901653
ENSMUSG00000078500	41.15	0.096	-3.385	0.000555562	0.00788221	Zfp986		protein_coding		intracellular [GO:0005622]; metal ion binding [GO:0046872]; nucleic acid binding [GO:0003676]; regulation of transcription, DNA-templated [GO:0006355]	regulation of transcription, DNA-templated [GO:0006355]	metal ion binding [GO:0046872]; nucleic acid binding [GO:0003676]	intracellular [GO:0005622]	GO:0003676; GO:0005622; GO:0006355; GO:0046872
ENSMUSG00000030782	48.46	3.651	1.868	6.61105e-06	0.000289742	Tgfb1i1	transforming growth factor beta 1 induced transcript 1	protein_coding	21804
ENSMUSG00000103271	9.14	0.097	-3.373	0.00110934	0.0129629	Ighv4-2		IG_V_pseudogene
ENSMUSG00000093896	15.42	0.097	-3.372	0.000474179	0.0069985	Ighv1-76		IG_V_gene
ENSMUSG00000097252	21.53	3.644	1.865	3.4486e-07	3.10592e-05	Gm6634	predicted gene 6634	lincRNA	625901
ENSMUSG00000026688	919.6	3.635	1.862	0.000611631	0.00849127	Mgst3	microsomal glutathione S-transferase 3	protein_coding	66447	endoplasmic reticulum [GO:0005783]; endoplasmic reticulum membrane [GO:0005789]; integral component of membrane [GO:0016021]; intracellular membrane-bounded organelle [GO:0043231]; membrane [GO:0016020]; nuclear envelope [GO:0005635]; organelle membrane [GO:0031090]; glutathione peroxidase activity [GO:0004602]; glutathione transferase activity [GO:0004364]; leukotriene-C4 synthase activity [GO:0…	leukotriene biosynthetic process [GO:0019370]; lipid metabolic process [GO:0006629]; response to organonitrogen compound [GO:0010243]	glutathione peroxidase activity [GO:0004602]; glutathione transferase activity [GO:0004364]; leukotriene-C4 synthase activity [GO:0004464]	endoplasmic reticulum [GO:0005783]; endoplasmic reticulum membrane [GO:0005789]; integral component of membrane [GO:0016021]; intracellular membrane-bounded organelle [GO:0043231]; membrane [GO:0016020]; nuclear envelope [GO:0005635]; organelle membrane [GO:0031090]	GO:0004364; GO:0004464; GO:0004602; GO:0005635; GO:0005783; GO:0005789; GO:0006629; GO:0010243; GO:0016020; GO:0016021; GO:0019370; GO:0031090; GO:0043231
ENSMUSG00000030178	130.7	0.098	-3.348	1.02599e-05	0.000404386	Klra13-ps	killer cell lectin-like receptor subfamily A, member 13, pseudogene	transcribed_unprocessed_pseudogene	16631
ENSMUSG00000061878	541.76	3.631	1.86	0.00106054	0.0125717	Sphk1	sphingosine kinase 1	protein_coding	20698	NAD+ kinase activity [GO:0003951]		NAD+ kinase activity [GO:0003951]		GO:0003951
ENSMUSG00000076672	94.25	0.1	-3.328	7.59711e-07	5.86783e-05	Ighv3-6		IG_V_gene
ENSMUSG00000020295	233.18	3.623	1.857	0.00362371	0.0289628	Hbq1a	hemoglobin, theta 1A	protein_coding	216635	hemoglobin complex [GO:0005833]; heme binding [GO:0020037]; iron ion binding [GO:0005506]; oxygen binding [GO:0019825]; oxygen carrier activity [GO:0005344]		heme binding [GO:0020037]; iron ion binding [GO:0005506]; oxygen binding [GO:0019825]; oxygen carrier activity [GO:0005344]	hemoglobin complex [GO:0005833]	GO:0005344; GO:0005506; GO:0005833; GO:0019825; GO:0020037
ENSMUSG00000054889	80.98	0.102	-3.296	5.25576e-16	4.00703e-13	Dsp	desmoplakin	protein_coding	109620	cell junction [GO:0030054]; cytoskeleton [GO:0005856]; cell adhesion molecule binding [GO:0050839]; cell-cell adhesion [GO:0098609]	cell-cell adhesion [GO:0098609]	cell adhesion molecule binding [GO:0050839]	cell junction [GO:0030054]; cytoskeleton [GO:0005856]	GO:0005856; GO:0030054; GO:0050839; GO:0098609
ENSMUSG00000076564	114.5	0.104	-3.269	4.73553e-10	1.38246e-07	Igkv12-46		IG_V_gene
ENSMUSG00000094951	110.99	0.104	-3.263	5.58341e-16	4.00703e-13	Ighv5-6		IG_V_gene		blood microparticle [GO:0072562]; external side of plasma membrane [GO:0009897]; immunoglobulin complex, circulating [GO:0042571]; antigen binding [GO:0003823]; immunoglobulin receptor binding [GO:0034987]; B cell receptor signaling pathway [GO:0050853]; complement activation, classical pathway [GO:0006958]; defense response to bacterium [GO:0042742]; innate immune response [GO:0045087]; phagocyt…	B cell receptor signaling pathway [GO:0050853]; complement activation, classical pathway [GO:0006958]; defense response to bacterium [GO:0042742]; innate immune response [GO:0045087]; phagocytosis, engulfment [GO:0006911]; phagocytosis, recognition [GO:0006910]; positive regulation of B cell activation [GO:0050871]	antigen binding [GO:0003823]; immunoglobulin receptor binding [GO:0034987]	blood microparticle [GO:0072562]; external side of plasma membrane [GO:0009897]; immunoglobulin complex, circulating [GO:0042571]	GO:0003823; GO:0006910; GO:0006911; GO:0006958; GO:0009897; GO:0034987; GO:0042571; GO:0042742; GO:0045087; GO:0050853; GO:0050871; GO:0072562
ENSMUSG00000094697	18.83	0.105	-3.257	0.00330261	0.0271913	Gm10476		unprocessed_pseudogene
ENSMUSG00000022803	116.57	3.62	1.856	0.00184787	0.0184295	Popdc2	popeye domain containing 2	protein_coding	64082	integral component of membrane [GO:0016021]; sarcolemma [GO:0042383]			integral component of membrane [GO:0016021]; sarcolemma [GO:0042383]	GO:0016021; GO:0042383
ENSMUSG00000035472	646.65	3.609	1.852	0.00110537	0.0129428	Slc25a21	solute carrier family 25 (mitochondrial oxodicarboxylate carrier), member 21	protein_coding	217593	integral component of membrane [GO:0016021]			integral component of membrane [GO:0016021]	GO:0016021
ENSMUSG00000096715	121.08	0.106	-3.243	0.0001137	0.00246335	Igkv3-4		IG_V_gene
ENSMUSG00000095630	89.36	0.107	-3.228	1.94923e-05	0.000674413	Igkv6-23		IG_V_gene
ENSMUSG00000075014	685.75	0.107	-3.228	0.00595489	0.0406206	Gm10800		protein_coding		integral component of membrane [GO:0016021]			integral component of membrane [GO:0016021]	GO:0016021
ENSMUSG00000043932	59.84	0.111	-3.175	4.28751e-06	0.000216563	Klri2	killer cell lectin-like receptor family I member 2	protein_coding	320407	integral component of plasma membrane [GO:0005887]; carbohydrate binding [GO:0030246]		carbohydrate binding [GO:0030246]	integral component of plasma membrane [GO:0005887]	GO:0005887; GO:0030246
ENSMUSG00000078588	868.74	3.597	1.847	0.00247557	0.0223652	Ccdc24	coiled-coil domain containing 24	protein_coding	381546
ENSMUSG00000067189	33.84	3.586	1.842	7.92938e-08	9.68622e-06	Gm7335		processed_pseudogene
ENSMUSG00000008843	1284.42	3.577	1.839	0.00463756	0.0342674	Cldn13	claudin 13	protein_coding	57255	bicellular tight junction [GO:0005923]; integral component of membrane [GO:0016021]; lateral plasma membrane [GO:0016328]; structural molecule activity [GO:0005198]		structural molecule activity [GO:0005198]	bicellular tight junction [GO:0005923]; integral component of membrane [GO:0016021]; lateral plasma membrane [GO:0016328]	GO:0005198; GO:0005923; GO:0016021; GO:0016328
ENSMUSG00000016255	152.77	3.563	1.833	0.00399186	0.0309293	Tubb1	tubulin, beta 1 class VI	protein_coding	545486	cytoplasm [GO:0005737]; microtubule [GO:0005874]; GTP binding [GO:0005525]; GTPase activity [GO:0003924]; structural constituent of cytoskeleton [GO:0005200]; microtubule-based process [GO:0007017]; spindle assembly [GO:0051225]	microtubule-based process [GO:0007017]; spindle assembly [GO:0051225]	GTPase activity [GO:0003924]; GTP binding [GO:0005525]; structural constituent of cytoskeleton [GO:0005200]	cytoplasm [GO:0005737]; microtubule [GO:0005874]	GO:0003924; GO:0005200; GO:0005525; GO:0005737; GO:0005874; GO:0007017; GO:0051225
ENSMUSG00000033027	20.05	0.112	-3.156	1.36052e-05	0.000509424	Klrc3	killer cell lectin-like receptor subfamily C, member 3	protein_coding	58179	external side of plasma membrane [GO:0009897]; integral component of membrane [GO:0016021]			external side of plasma membrane [GO:0009897]; integral component of membrane [GO:0016021]	GO:0009897; GO:0016021
ENSMUSG00000104164	11.03	0.116	-3.113	0.000191993	0.00358664	Gm38248		TEC
ENSMUSG00000105558	61.08	0.116	-3.104	0.000360687	0.00572578	Gm5855		processed_pseudogene
ENSMUSG00000074006	22.77	3.563	1.833	4.90992e-06	0.000234922	Omp	olfactory marker protein	protein_coding	18378	axon [GO:0030424]; cytoplasm [GO:0005737]; cytosol [GO:0005829]; neuronal cell body [GO:0043025]; nucleus [GO:0005634]; signal transducer activity [GO:0004871]; chemical synaptic transmission [GO:0007268]; neurogenesis [GO:0022008]; sensory perception of smell [GO:0007608]	chemical synaptic transmission [GO:0007268]; neurogenesis [GO:0022008]; sensory perception of smell [GO:0007608]	signal transducer activity [GO:0004871]	axon [GO:0030424]; cytoplasm [GO:0005737]; cytosol [GO:0005829]; neuronal cell body [GO:0043025]; nucleus [GO:0005634]	GO:0004871; GO:0005634; GO:0005737; GO:0005829; GO:0007268; GO:0007608; GO:0022008; GO:0030424; GO:0043025
ENSMUSG00000064365	58.5	3.539	1.823	4.39113e-06	0.000220504	mt-Ts2		Mt_tRNA
ENSMUSG00000051502	154.08	3.521	1.816	5.06348e-05	0.00137996	Ufsp1	UFM1-specific peptidase 1	protein_coding	70240	thiolester hydrolase activity [GO:0016790]; UFM1 hydrolase activity [GO:0071567]		thiolester hydrolase activity [GO:0016790]; UFM1 hydrolase activity [GO:0071567]		GO:0016790; GO:0071567
ENSMUSG00000060923	74.39	3.521	1.816	3.84521e-07	3.36193e-05	Acyp2	acylphosphatase 2, muscle type	protein_coding	75572	mitochondrion [GO:0005739]; acylphosphatase activity [GO:0003998]; identical protein binding [GO:0042802]		acylphosphatase activity [GO:0003998]; identical protein binding [GO:0042802]	mitochondrion [GO:0005739]	GO:0003998; GO:0005739; GO:0042802
ENSMUSG00000094194	81.25	0.116	-3.103	2.60926e-07	2.52482e-05	Ighv5-16		IG_V_gene
ENSMUSG00000033024	34.22	0.117	-3.101	0.000184776	0.00350426	Klra9	killer cell lectin-like receptor, subfamily A, member 3	protein_coding	16634	integral component of membrane [GO:0016021]; plasma membrane [GO:0005886]; carbohydrate binding [GO:0030246]		carbohydrate binding [GO:0030246]	integral component of membrane [GO:0016021]; plasma membrane [GO:0005886]	GO:0005886; GO:0016021; GO:0030246
ENSMUSG00000021250	998.7	0.118	-3.085	7.13706e-05	0.00177131	Fos	FBJ osteosarcoma oncogene	protein_coding	14281	cytosol [GO:0005829]; endoplasmic reticulum [GO:0005783]; membrane [GO:0016020]; neuron projection [GO:0043005]; nucleoplasm [GO:0005654]; nucleus [GO:0005634]; protein-DNA complex [GO:0032993]; transcription factor AP-1 complex [GO:0035976]; transcription factor complex [GO:0005667]; chromatin binding [GO:0003682]; DNA binding [GO:0003677]; DNA binding transcription factor activity [GO:0003700];…	aging [GO:0007568]; cellular response to cadmium ion [GO:0071276]; cellular response to calcium ion [GO:0071277]; cellular response to extracellular stimulus [GO:0031668]; cellular response to hormone stimulus [GO:0032870]; cellular response to reactive oxygen species [GO:0034614]; conditioned taste aversion [GO:0001661]; female pregnancy [GO:0007565]; nervous system development [GO:0007399]; pos…	chromatin binding [GO:0003682]; DNA binding [GO:0003677]; DNA binding transcription factor activity [GO:0003700]; protein heterodimerization activity [GO:0046982]; RNA polymerase II activating transcription factor binding [GO:0001102]; RNA polymerase II core promoter sequence-specific DNA binding [GO:0000979]; RNA polymerase II proximal promoter sequence-specific DNA binding [GO:0000978]; R-SMAD …	cytosol [GO:0005829]; endoplasmic reticulum [GO:0005783]; membrane [GO:0016020]; neuron projection [GO:0043005]; nucleoplasm [GO:0005654]; nucleus [GO:0005634]; protein-DNA complex [GO:0032993]; transcription factor AP-1 complex [GO:0035976]; transcription factor complex [GO:0005667]	GO:0000978; GO:0000979; GO:0001077; GO:0001102; GO:0001190; GO:0001661; GO:0003677; GO:0003682; GO:0003700; GO:0005634; GO:0005654; GO:0005667; GO:0005783; GO:0005829; GO:0006355; GO:0007179; GO:0007399; GO:0007565; GO:0007568; GO:0008134; GO:0009409; GO:0009416; GO:0009629; GO:0009636; GO:0016020; GO:0030431; GO:0031668; GO:0032496; GO:0032570; GO:0032870; GO:0032993; GO:0034097; GO:0034614; GO:…
ENSMUSG00000096736	190.15	0.118	-3.084	0.00775274	0.048364	Gm17535		protein_coding		integral component of membrane [GO:0016021]			integral component of membrane [GO:0016021]	GO:0016021
ENSMUSG00000031654	15.53	3.517	1.814	0.00027751	0.0047466	Cbln1	cerebellin 1 precursor protein	protein_coding	12404	cell junction [GO:0030054]; extracellular region [GO:0005576]; postsynaptic membrane [GO:0045211]; synapse [GO:0045202]; protein homodimerization activity [GO:0042803]; cerebellar granule cell differentiation [GO:0021707]; heterophilic cell-cell adhesion via plasma membrane cell adhesion molecules [GO:0007157]; negative regulation of excitatory postsynaptic potential [GO:0090394]; positive regula…	cerebellar granule cell differentiation [GO:0021707]; heterophilic cell-cell adhesion via plasma membrane cell adhesion molecules [GO:0007157]; negative regulation of excitatory postsynaptic potential [GO:0090394]; positive regulation of long term synaptic depression [GO:1900454]; positive regulation of synapse assembly [GO:0051965]; protein secretion [GO:0009306]	protein homodimerization activity [GO:0042803]	cell junction [GO:0030054]; extracellular region [GO:0005576]; postsynaptic membrane [GO:0045211]; synapse [GO:0045202]	GO:0005576; GO:0007157; GO:0009306; GO:0021707; GO:0030054; GO:0042803; GO:0045202; GO:0045211; GO:0051965; GO:0090394; GO:1900454
ENSMUSG00000076612	1008.35	0.119	-3.068	0.000216298	0.00393403	Ighg2c		IG_C_gene		extracellular space [GO:0005615]; immunoglobulin complex, circulating [GO:0042571]; antigen binding [GO:0003823]; antibacterial humoral response [GO:0019731]; defense response to bacterium [GO:0042742]; humoral immune response mediated by circulating immunoglobulin [GO:0002455]; immunoglobulin mediated immune response [GO:0016064]	antibacterial humoral response [GO:0019731]; defense response to bacterium [GO:0042742]; humoral immune response mediated by circulating immunoglobulin [GO:0002455]; immunoglobulin mediated immune response [GO:0016064]	antigen binding [GO:0003823]	extracellular space [GO:0005615]; immunoglobulin complex, circulating [GO:0042571]	GO:0002455; GO:0003823; GO:0005615; GO:0016064; GO:0019731; GO:0042571; GO:0042742
ENSMUSG00000028825	3362.8	3.51	1.812	0.00312742	0.0262764	Rhd	Rh blood group, D antigen	protein_coding	19746	integral component of membrane [GO:0016021]; ammonium transmembrane transporter activity [GO:0008519]		ammonium transmembrane transporter activity [GO:0008519]	integral component of membrane [GO:0016021]	GO:0008519; GO:0016021
ENSMUSG00000050157	520.14	2.868	1.52	0.0112702	0.0621839	Gm867	predicted gene 867	protein_coding	333670
ENSMUSG00000076577	68.36	0.121	-3.05	3.62315e-05	0.00110647	Igkv8-30		IG_V_gene
ENSMUSG00000008090	187.73	3.51	1.812	1.0154e-06	7.5061e-05	Fgfrl1	fibroblast growth factor receptor-like 1	protein_coding	116701
ENSMUSG00000104658	34.88	0.122	-3.032	3.56703e-05	0.00109321	Gm42877		antisense
ENSMUSG00000047181	1562.76	3.504	1.809	0.000340351	0.00548853	Samd14	sterile alpha motif domain containing 14	protein_coding	217125
ENSMUSG00000038354	15.8	3.496	1.806	0.000187459	0.00352874	Ankrd35	ankyrin repeat domain 35	protein_coding	213121
ENSMUSG00000052187	18.09	3.416	1.772	0.0405613	0.145064	Hbb-y	hemoglobin Y, beta-like embryonic chain	protein_coding	15135	hemoglobin complex [GO:0005833]; heme binding [GO:0020037]; hemoglobin alpha binding [GO:0031721]; iron ion binding [GO:0005506]; oxygen binding [GO:0019825]; oxygen carrier activity [GO:0005344]; protein heterooligomerization [GO:0051291]; response to organic cyclic compound [GO:0014070]	protein heterooligomerization [GO:0051291]; response to organic cyclic compound [GO:0014070]	heme binding [GO:0020037]; hemoglobin alpha binding [GO:0031721]; iron ion binding [GO:0005506]; oxygen binding [GO:0019825]; oxygen carrier activity [GO:0005344]	hemoglobin complex [GO:0005833]	GO:0005344; GO:0005506; GO:0005833; GO:0014070; GO:0019825; GO:0020037; GO:0031721; GO:0051291
ENSMUSG00000026938	362.82	3.494	1.805	2.02022e-05	0.00069237	Fcna	ficolin A	protein_coding	14133	collagen trimer [GO:0005581]; extracellular region [GO:0005576]; extrinsic component of external side of plasma membrane [GO:0031232]; carbohydrate binding [GO:0030246]; carbohydrate derivative binding [GO:0097367]; metal ion binding [GO:0046872]; signaling pattern recognition receptor activity [GO:0008329]; cell surface pattern recognition receptor signaling pathway [GO:0002752]; complement acti…	cell surface pattern recognition receptor signaling pathway [GO:0002752]; complement activation, lectin pathway [GO:0001867]; G-protein coupled receptor signaling pathway [GO:0007186]; positive regulation of interleukin-8 secretion [GO:2000484]	carbohydrate binding [GO:0030246]; carbohydrate derivative binding [GO:0097367]; metal ion binding [GO:0046872]; signaling pattern recognition receptor activity [GO:0008329]	collagen trimer [GO:0005581]; extracellular region [GO:0005576]; extrinsic component of external side of plasma membrane [GO:0031232]	GO:0001867; GO:0002752; GO:0005576; GO:0005581; GO:0007186; GO:0008329; GO:0030246; GO:0031232; GO:0046872; GO:0097367; GO:2000484
ENSMUSG00000028716	799.3	3.495	1.805	1.90439e-05	0.000667258	Pdzk1ip1	PDZK1 interacting protein 1	protein_coding	67182	integral component of membrane [GO:0016021]			integral component of membrane [GO:0016021]	GO:0016021
ENSMUSG00000052516	15.91	0.283	-1.819	0.0140197	0.0721568	Robo2	roundabout guidance receptor 2	protein_coding	268902
ENSMUSG00000052684	926.63	0.192	-2.383	0.0175099	0.0835895	Jun	jun proto-oncogene	protein_coding	16476	cytosol [GO:0005829]; nuclear chromatin [GO:0000790]; nuclear euchromatin [GO:0005719]; nucleoplasm [GO:0005654]; nucleus [GO:0005634]; transcription factor AP-1 complex [GO:0035976]; transcription factor complex [GO:0005667]; transcriptional repressor complex [GO:0017053]; cAMP response element binding [GO:0035497]; chromatin binding [GO:0003682]; DNA binding [GO:0003677]; DNA binding transcript…	aging [GO:0007568]; angiogenesis [GO:0001525]; axon regeneration [GO:0031103]; cellular process [GO:0009987]; cellular response to cadmium ion [GO:0071276]; cellular response to calcium ion [GO:0071277]; cellular response to hormone stimulus [GO:0032870]; cellular response to potassium ion starvation [GO:0051365]; cellular response to reactive oxygen species [GO:0034614]; circadian rhythm [GO:000…	cAMP response element binding [GO:0035497]; chromatin binding [GO:0003682]; DNA binding [GO:0003677]; DNA binding transcription factor activity [GO:0003700]; enzyme binding [GO:0019899]; GTPase activator activity [GO:0005096]; HMG box domain binding [GO:0071837]; identical protein binding [GO:0042802]; protein heterodimerization activity [GO:0046982]; protein homodimerization activity [GO:0042803…	cytosol [GO:0005829]; nuclear chromatin [GO:0000790]; nuclear euchromatin [GO:0005719]; nucleoplasm [GO:0005654]; nucleus [GO:0005634]; transcriptional repressor complex [GO:0017053]; transcription factor AP-1 complex [GO:0035976]; transcription factor complex [GO:0005667]	GO:0000122; GO:0000790; GO:0000978; GO:0000980; GO:0000981; GO:0000982; GO:0001077; GO:0001102; GO:0001525; GO:0001774; GO:0001836; GO:0001889; GO:0001938; GO:0003151; GO:0003677; GO:0003682; GO:0003700; GO:0003705; GO:0003713; GO:0005096; GO:0005634; GO:0005654; GO:0005667; GO:0005719; GO:0005829; GO:0006355; GO:0007179; GO:0007265; GO:0007568; GO:0007612; GO:0007623; GO:0008134; GO:0008285; GO:…
ENSMUSG00000093838	26.46	0.122	-3.03	0.000637779	0.00876005	Ighv3-1		IG_V_gene		blood microparticle [GO:0072562]; external side of plasma membrane [GO:0009897]; immunoglobulin complex, circulating [GO:0042571]; antigen binding [GO:0003823]; immunoglobulin receptor binding [GO:0034987]; B cell receptor signaling pathway [GO:0050853]; complement activation, classical pathway [GO:0006958]; defense response to bacterium [GO:0042742]; innate immune response [GO:0045087]; phagocyt…	B cell receptor signaling pathway [GO:0050853]; complement activation, classical pathway [GO:0006958]; defense response to bacterium [GO:0042742]; innate immune response [GO:0045087]; phagocytosis, engulfment [GO:0006911]; phagocytosis, recognition [GO:0006910]; positive regulation of B cell activation [GO:0050871]	antigen binding [GO:0003823]; immunoglobulin receptor binding [GO:0034987]	blood microparticle [GO:0072562]; external side of plasma membrane [GO:0009897]; immunoglobulin complex, circulating [GO:0042571]	GO:0003823; GO:0006910; GO:0006911; GO:0006958; GO:0009897; GO:0034987; GO:0042571; GO:0042742; GO:0045087; GO:0050853; GO:0050871; GO:0072562
ENSMUSG00000109282	9.25	0.123	-3.021	0.00129749	0.0144211	Gm45188		antisense
ENSMUSG00000053508	15.46	0.352	-1.508	0.0173698	0.0831509	BC048502	cDNA sequence BC048502	protein_coding	223927
ENSMUSG00000094797	91.18	0.125	-3.002	2.7436e-05	0.000881637	Igkv6-15		IG_V_gene
ENSMUSG00000098506	7.2	0.125	-2.998	0.0001227	0.00260912	Phf20-ps		processed_pseudogene
ENSMUSG00000054072	136.08	0.302	-1.725	0.020209	0.0916964	Iigp1	interferon inducible GTPase 1	protein_coding	60440	endoplasmic reticulum membrane [GO:0005789]; Golgi cisterna membrane [GO:0032580]; nuclear membrane [GO:0031965]; symbiont-containing vacuole membrane [GO:0020005]; GDP binding [GO:0019003]; GTP binding [GO:0005525]; GTPase activity [GO:0003924]; identical protein binding [GO:0042802]; cellular response to interferon-beta [GO:0035458]; cytokine-mediated signaling pathway [GO:0019221]; defense res…	cellular response to interferon-beta [GO:0035458]; cytokine-mediated signaling pathway [GO:0019221]; defense response to Gram-negative bacterium [GO:0050829]; defense response to protozoan [GO:0042832]; innate immune response [GO:0045087]; regulation of autophagy [GO:0010506]	GDP binding [GO:0019003]; GTPase activity [GO:0003924]; GTP binding [GO:0005525]; identical protein binding [GO:0042802]	endoplasmic reticulum membrane [GO:0005789]; Golgi cisterna membrane [GO:0032580]; nuclear membrane [GO:0031965]; symbiont-containing vacuole membrane [GO:0020005]	GO:0003924; GO:0005525; GO:0005789; GO:0010506; GO:0019003; GO:0019221; GO:0020005; GO:0031965; GO:0032580; GO:0035458; GO:0042802; GO:0042832; GO:0045087; GO:0050829
ENSMUSG00000024169	1461.94	3.475	1.797	2.07463e-19	2.55238e-16	Ift140	intraflagellar transport 140	protein_coding	106633	axoneme [GO:0005930]; centrosome [GO:0005813]; ciliary basal body [GO:0036064]; cilium [GO:0005929]; intraciliary transport particle A [GO:0030991]; non-motile cilium [GO:0097730]; photoreceptor connecting cilium [GO:0032391]; photoreceptor outer segment [GO:0001750]; cilium assembly [GO:0060271]; determination of left/right symmetry [GO:0007368]; embryonic brain development [GO:1990403]; embryon…	cilium assembly [GO:0060271]; determination of left/right symmetry [GO:0007368]; embryonic brain development [GO:1990403]; embryonic camera-type eye development [GO:0031076]; embryonic cranial skeleton morphogenesis [GO:0048701]; embryonic digit morphogenesis [GO:0042733]; heart development [GO:0007507]; intraciliary retrograde transport [GO:0035721]; intraciliary transport [GO:0042073]; limb mor…		axoneme [GO:0005930]; centrosome [GO:0005813]; ciliary basal body [GO:0036064]; cilium [GO:0005929]; intraciliary transport particle A [GO:0030991]; non-motile cilium [GO:0097730]; photoreceptor connecting cilium [GO:0032391]; photoreceptor outer segment [GO:0001750]	GO:0001750; GO:0005813; GO:0005929; GO:0005930; GO:0007368; GO:0007507; GO:0008589; GO:0021532; GO:0030991; GO:0031076; GO:0032391; GO:0035108; GO:0035721; GO:0035845; GO:0036064; GO:0042073; GO:0042733; GO:0048701; GO:0048705; GO:0060041; GO:0060271; GO:0061512; GO:0072001; GO:0097730; GO:1902017; GO:1905515; GO:1990403
ENSMUSG00000104040	13.3	0.127	-2.977	3.48027e-06	0.000187913	Gm37563		TEC
ENSMUSG00000005161	8190.52	3.47	1.795	3.99968e-05	0.00117881	Prdx2	peroxiredoxin 2	protein_coding	21672	mitochondrion [GO:0005739]; myelin sheath [GO:0043209]; antioxidant activity [GO:0016209]; oxidoreductase activity [GO:0016491]; activation of MAPK activity [GO:0000187]; cell redox homeostasis [GO:0045454]; homeostasis of number of cells [GO:0048872]; hydrogen peroxide catabolic process [GO:0042744]; negative regulation of extrinsic apoptotic signaling pathway in absence of ligand [GO:2001240]; …	activation of MAPK activity [GO:0000187]; cell redox homeostasis [GO:0045454]; homeostasis of number of cells [GO:0048872]; hydrogen peroxide catabolic process [GO:0042744]; negative regulation of extrinsic apoptotic signaling pathway in absence of ligand [GO:2001240]; negative regulation of lipopolysaccharide-mediated signaling pathway [GO:0031665]; negative regulation of NF-kappaB transcription…	antioxidant activity [GO:0016209]; oxidoreductase activity [GO:0016491]	mitochondrion [GO:0005739]; myelin sheath [GO:0043209]	GO:0000187; GO:0002536; GO:0005739; GO:0010310; GO:0016209; GO:0016491; GO:0019430; GO:0030194; GO:0031665; GO:0032088; GO:0032496; GO:0042098; GO:0042744; GO:0043209; GO:0045454; GO:0045581; GO:0048538; GO:0048872; GO:2000378; GO:2001240
ENSMUSG00000076541	9.98	0.128	-2.965	9.8853e-06	0.000395561	Igkv4-79		IG_V_gene		extracellular space [GO:0005615]; immune response [GO:0006955]; immunoglobulin production [GO:0002377]	immune response [GO:0006955]; immunoglobulin production [GO:0002377]		extracellular space [GO:0005615]	GO:0002377; GO:0005615; GO:0006955
ENSMUSG00000046470	24.24	3.465	1.793	0.00109078	0.0128297	Sox18	SRY (sex determining region Y)-box 18	protein_coding	20672	nuclear chromatin [GO:0000790]; nuclear transcription factor complex [GO:0044798]; nucleus [GO:0005634]; DNA binding [GO:0003677]; DNA binding transcription factor activity [GO:0003700]; protein heterodimerization activity [GO:0046982]; RNA polymerase II proximal promoter sequence-specific DNA binding [GO:0000978]; RNA polymerase II transcription factor activity, sequence-specific DNA binding [GO…	angiogenesis [GO:0001525]; blood vessel development [GO:0001568]; blood vessel endothelial cell migration [GO:0043534]; cell maturation [GO:0048469]; embryonic heart tube development [GO:0035050]; endocardial cell differentiation [GO:0060956]; endocardium formation [GO:0060214]; establishment of endothelial barrier [GO:0061028]; hair cycle process [GO:0022405]; hair follicle development [GO:00019…	DNA binding [GO:0003677]; DNA binding transcription factor activity [GO:0003700]; protein heterodimerization activity [GO:0046982]; RNA polymerase II proximal promoter sequence-specific DNA binding [GO:0000978]; RNA polymerase II transcription factor activity, sequence-specific DNA binding [GO:0000981]; sequence-specific DNA binding [GO:0043565]; transcriptional activator activity, RNA polymerase…	nuclear chromatin [GO:0000790]; nuclear transcription factor complex [GO:0044798]; nucleus [GO:0005634]	GO:0000122; GO:0000790; GO:0000978; GO:0000981; GO:0001077; GO:0001525; GO:0001568; GO:0001570; GO:0001701; GO:0001942; GO:0001944; GO:0001945; GO:0001946; GO:0003677; GO:0003700; GO:0005634; GO:0006355; GO:0007507; GO:0022405; GO:0035050; GO:0042789; GO:0043534; GO:0043565; GO:0044212; GO:0044798; GO:0045892; GO:0045893; GO:0045944; GO:0046982; GO:0048469; GO:0048866; GO:0060214; GO:0060836; GO:…
ENSMUSG00000031162	1442.13	3.45	1.787	0.000224909	0.00406915	Gata1	GATA binding protein 1	protein_coding	14460	nucleus [GO:0005634]; protein-DNA complex [GO:0032993]; transcription factor complex [GO:0005667]; transcriptional repressor complex [GO:0017053]; C2H2 zinc finger domain binding [GO:0070742]; chromatin DNA binding [GO:0031490]; DNA binding, bending [GO:0008301]; enhancer sequence-specific DNA binding [GO:0001158]; p53 binding [GO:0002039]; RNA polymerase II core promoter sequence-specific DNA bi…	basophil differentiation [GO:0030221]; cell-cell signaling [GO:0007267]; cellular response to thyroid hormone stimulus [GO:0097067]; dendritic cell differentiation [GO:0097028]; embryonic hemopoiesis [GO:0035162]; eosinophil fate commitment [GO:0035854]; erythrocyte development [GO:0048821]; homeostasis of number of cells within a tissue [GO:0048873]; in utero embryonic development [GO:0001701]; …	C2H2 zinc finger domain binding [GO:0070742]; chromatin DNA binding [GO:0031490]; DNA binding, bending [GO:0008301]; enhancer sequence-specific DNA binding [GO:0001158]; p53 binding [GO:0002039]; RNA polymerase II core promoter sequence-specific DNA binding [GO:0000979]; RNA polymerase II proximal promoter sequence-specific DNA binding [GO:0000978]; RNA polymerase II transcription factor binding …	nucleus [GO:0005634]; protein-DNA complex [GO:0032993]; transcriptional repressor complex [GO:0017053]; transcription factor complex [GO:0005667]	GO:0000978; GO:0000979; GO:0001077; GO:0001078; GO:0001085; GO:0001158; GO:0001701; GO:0002039; GO:0005634; GO:0005667; GO:0007267; GO:0008285; GO:0008301; GO:0008584; GO:0010559; GO:0010724; GO:0010725; GO:0017053; GO:0030219; GO:0030220; GO:0030221; GO:0030502; GO:0031490; GO:0032993; GO:0033690; GO:0035162; GO:0035854; GO:0045648; GO:0048821; GO:0048873; GO:0050731; GO:0070527; GO:0070742; GO:…
ENSMUSG00000046388	9.22	0.128	-2.962	0.000172074	0.00333762	Gm9806		pseudogene
ENSMUSG00000087207	54.15	0.128	-2.961	2.59717e-07	2.52482e-05	Gm13147		transcribed_unprocessed_pseudogene
ENSMUSG00000099604	14.54	0.129	-2.959	0.00219598	0.0207479	Gm6651		processed_pseudogene
ENSMUSG00000057802	36.05	0.314	-1.673	0.0211471	0.0942888	Gm10030	predicted gene 10030	processed_transcript	791282
ENSMUSG00000101780	17.81	0.129	-2.953	0.000135438	0.00280226	Gm7255		unprocessed_pseudogene
ENSMUSG00000036095	21.1	0.131	-2.938	0.000163471	0.00320592	Dgkb	diacylglycerol kinase, beta	protein_coding	217480
ENSMUSG00000049687	575.46	3.419	1.773	9.26021e-05	0.00211536	Fam109b	family with sequence similarity 109, member B	protein_coding	338368	clathrin-coated vesicle [GO:0030136]; cytosol [GO:0005829]; early endosome [GO:0005769]; recycling endosome [GO:0055037]; trans-Golgi network [GO:0005802]; protein homodimerization activity [GO:0042803]; endosome organization [GO:0007032]; receptor recycling [GO:0001881]; retrograde transport, endosome to Golgi [GO:0042147]	endosome organization [GO:0007032]; receptor recycling [GO:0001881]; retrograde transport, endosome to Golgi [GO:0042147]	protein homodimerization activity [GO:0042803]	clathrin-coated vesicle [GO:0030136]; cytosol [GO:0005829]; early endosome [GO:0005769]; recycling endosome [GO:0055037]; trans-Golgi network [GO:0005802]	GO:0001881; GO:0005769; GO:0005802; GO:0005829; GO:0007032; GO:0030136; GO:0042147; GO:0042803; GO:0055037
ENSMUSG00000031554	21.74	3.41	1.77	0.000210577	0.00385439	Adam5	a disintegrin and metallopeptidase domain 5	protein_coding	11499	metalloendopeptidase activity [GO:0004222]		metalloendopeptidase activity [GO:0004222]		GO:0004222
ENSMUSG00000076563	31.3	0.131	-2.937	1.52637e-05	0.000558178	Igkv5-48		IG_V_gene
ENSMUSG00000058626	104.71	0.217	-2.205	0.00952326	0.0555288	Capn11	calpain 11	protein_coding	268958	acrosomal vesicle [GO:0001669]; calcium-dependent cysteine-type endopeptidase activity [GO:0004198]		calcium-dependent cysteine-type endopeptidase activity [GO:0004198]	acrosomal vesicle [GO:0001669]	GO:0001669; GO:0004198
ENSMUSG00000062524	87.01	0.132	-2.921	1.11029e-06	8.10326e-05	Ncr1	natural cytotoxicity triggering receptor 1	protein_coding	17086	integral component of membrane [GO:0016021]			integral component of membrane [GO:0016021]	GO:0016021
ENSMUSG00000112569	55.87	3.402	1.767	0.0045245	0.0336921	RP23-193M19.5		lincRNA
ENSMUSG00000081242	6.56	0.134	-2.896	0.000369191	0.0058339	Gm15719		processed_pseudogene
ENSMUSG00000059912	29.02	0.286	-1.806	0.00918066	0.054209	Rpl21-ps6		processed_pseudogene
ENSMUSG00000006235	1249.66	3.4	1.766	0.00277513	0.0240437	Epor	erythropoietin receptor	protein_coding	13857	integral component of membrane [GO:0016021]; transmembrane signaling receptor activity [GO:0004888]		transmembrane signaling receptor activity [GO:0004888]	integral component of membrane [GO:0016021]	GO:0004888; GO:0016021
ENSMUSG00000020264	25.83	3.399	1.765	0.000693414	0.0093162	Slc36a2	solute carrier family 36 (proton/amino acid symporter), member 2	protein_coding	246049	integral component of membrane [GO:0016021]; plasma membrane [GO:0005886]; vacuolar membrane [GO:0005774]; amino acid:proton symporter activity [GO:0005280]; glycine transmembrane transporter activity [GO:0015187]; hydrogen ion transmembrane transporter activity [GO:0015078]; L-alanine transmembrane transporter activity [GO:0015180]; L-proline transmembrane transporter activity [GO:0015193]; glyc…	glycine transport [GO:0015816]; L-alanine transport [GO:0015808]; proline transmembrane transport [GO:0035524]; proline transport [GO:0015824]; proton transport [GO:0015992]	amino acid:proton symporter activity [GO:0005280]; glycine transmembrane transporter activity [GO:0015187]; hydrogen ion transmembrane transporter activity [GO:0015078]; L-alanine transmembrane transporter activity [GO:0015180]; L-proline transmembrane transporter activity [GO:0015193]	integral component of membrane [GO:0016021]; plasma membrane [GO:0005886]; vacuolar membrane [GO:0005774]	GO:0005280; GO:0005774; GO:0005886; GO:0015078; GO:0015180; GO:0015187; GO:0015193; GO:0015808; GO:0015816; GO:0015824; GO:0015992; GO:0016021; GO:0035524
ENSMUSG00000102917	43.27	3.391	1.762	5.5888e-06	0.000262293	Gm37724		lincRNA
ENSMUSG00000020415	573.42	3.38	1.757	9.78568e-13	4.6834e-10	Pttg1	pituitary tumor-transforming gene 1	protein_coding	30939	cytoplasm [GO:0005737]; nucleus [GO:0005634]; cysteine-type endopeptidase inhibitor activity [GO:0004869]; homologous chromosome segregation [GO:0045143]; mitotic sister chromatid cohesion [GO:0007064]	homologous chromosome segregation [GO:0045143]; mitotic sister chromatid cohesion [GO:0007064]	cysteine-type endopeptidase inhibitor activity [GO:0004869]	cytoplasm [GO:0005737]; nucleus [GO:0005634]	GO:0004869; GO:0005634; GO:0005737; GO:0007064; GO:0045143
ENSMUSG00000057751	19.32	0.136	-2.881	0.00145167	0.0156599	Megf6	multiple EGF-like-domains 6	protein_coding	230971	calcium ion binding [GO:0005509]		calcium ion binding [GO:0005509]		GO:0005509
ENSMUSG00000076543	17.55	0.136	-2.88	0.0070775	0.0454593	Igkv4-74		IG_V_gene		extracellular space [GO:0005615]; immune response [GO:0006955]; immunoglobulin production [GO:0002377]	immune response [GO:0006955]; immunoglobulin production [GO:0002377]		extracellular space [GO:0005615]	GO:0002377; GO:0005615; GO:0006955
ENSMUSG00000058186	34.68	0.136	-2.878	0.000700232	0.00937853	Zfp980	predicted gene 13242	protein_coding	100041379	intracellular [GO:0005622]; metal ion binding [GO:0046872]; nucleic acid binding [GO:0003676]; hematopoietic progenitor cell differentiation [GO:0002244]; regulation of transcription, DNA-templated [GO:0006355]	hematopoietic progenitor cell differentiation [GO:0002244]; regulation of transcription, DNA-templated [GO:0006355]	metal ion binding [GO:0046872]; nucleic acid binding [GO:0003676]	intracellular [GO:0005622]	GO:0002244; GO:0003676; GO:0005622; GO:0006355; GO:0046872
ENSMUSG00000076670	19.73	0.137	-2.87	0.00412624	0.0317117	Ighv3-5		IG_V_gene
ENSMUSG00000064115	11.28	0.334	-1.582	0.0109512	0.061063	Cadm2	cell adhesion molecule 2	protein_coding	239857
ENSMUSG00000025889	4235.78	3.369	1.752	0.00226254	0.0211527	Snca	synuclein, alpha	protein_coding	20617	actin cytoskeleton [GO:0015629]; axon [GO:0030424]; cell cortex [GO:0005938]; cell junction [GO:0030054]; cytoplasm [GO:0005737]; cytoskeleton [GO:0005856]; cytosol [GO:0005829]; extracellular region [GO:0005576]; extracellular space [GO:0005615]; Golgi apparatus [GO:0005794]; growth cone [GO:0030426]; inclusion body [GO:0016234]; membrane [GO:0016020]; mitochondrion [GO:0005739]; neuronal cell b…	activation of cysteine-type endopeptidase activity involved in apoptotic process [GO:0006919]; adult locomotory behavior [GO:0008344]; aging [GO:0007568]; behavioral response to cocaine [GO:0048148]; cellular response to copper ion [GO:0071280]; cellular response to fibroblast growth factor stimulus [GO:0044344]; cellular response to oxidative stress [GO:0034599]; chemical synaptic transmission […	alpha-tubulin binding [GO:0043014]; arachidonic acid binding [GO:0050544]; beta-tubulin binding [GO:0048487]; calcium ion binding [GO:0005509]; copper ion binding [GO:0005507]; cuprous ion binding [GO:1903136]; cysteine-type endopeptidase inhibitor activity involved in apoptotic process [GO:0043027]; dynein complex binding [GO:0070840]; ferrous iron binding [GO:0008198]; histone binding [GO:00423…	actin cytoskeleton [GO:0015629]; axon [GO:0030424]; cell cortex [GO:0005938]; cell junction [GO:0030054]; cytoplasm [GO:0005737]; cytoskeleton [GO:0005856]; cytosol [GO:0005829]; extracellular region [GO:0005576]; extracellular space [GO:0005615]; Golgi apparatus [GO:0005794]; growth cone [GO:0030426]; inclusion body [GO:0016234]; membrane [GO:0016020]; mitochondrion [GO:0005739]; neuronal cell b…	GO:0000287; GO:0001774; GO:0001921; GO:0001933; GO:0001956; GO:0001963; GO:0005507; GO:0005509; GO:0005543; GO:0005576; GO:0005615; GO:0005634; GO:0005640; GO:0005737; GO:0005739; GO:0005791; GO:0005794; GO:0005829; GO:0005840; GO:0005856; GO:0005886; GO:0005938; GO:0006631; GO:0006638; GO:0006644; GO:0006919; GO:0007006; GO:0007268; GO:0007568; GO:0008017; GO:0008021; GO:0008198; GO:0008270; GO:…
ENSMUSG00000097603	17.34	3.364	1.75	0.000799213	0.0103191	A430010J10Rik		processed_transcript
ENSMUSG00000073063	619.59	3.359	1.748	0.00365502	0.0290781	Hbq1b	hemoglobin, theta 1B	protein_coding	544763	hemoglobin complex [GO:0005833]; heme binding [GO:0020037]; iron ion binding [GO:0005506]; oxygen binding [GO:0019825]; oxygen carrier activity [GO:0005344]		heme binding [GO:0020037]; iron ion binding [GO:0005506]; oxygen binding [GO:0019825]; oxygen carrier activity [GO:0005344]	hemoglobin complex [GO:0005833]	GO:0005344; GO:0005506; GO:0005833; GO:0019825; GO:0020037
ENSMUSG00000009070	46.07	3.333	1.737	6.25744e-06	0.000280871	Rsph14	radial spoke head homolog 14 (Chlamydomonas)	protein_coding	71236
ENSMUSG00000095457	152.96	0.137	-2.867	2.61806e-08	4.13701e-06	Gm8989		unprocessed_pseudogene
ENSMUSG00000105219	135.26	0.138	-2.861	0.00108463	0.0127781	Gm43821		lincRNA
ENSMUSG00000066007	39.59	0.323	-1.631	0.0186571	0.0871692	Zfp600	zinc finger protein 600	protein_coding	667666	intracellular [GO:0005622]; nucleic acid binding [GO:0003676]; regulation of transcription, DNA-templated [GO:0006355]	regulation of transcription, DNA-templated [GO:0006355]	nucleic acid binding [GO:0003676]	intracellular [GO:0005622]	GO:0003676; GO:0005622; GO:0006355
ENSMUSG00000105359	134.91	0.138	-2.856	0.00123773	0.0139703	Rpl21-ps10		processed_pseudogene
ENSMUSG00000094930	132.83	0.139	-2.844	1.08213e-06	7.9313e-05	Igkv6-25		IG_V_gene
ENSMUSG00000046567	313.59	3.334	1.737	0.000178739	0.00343977	4930430F08Rik	RIKEN cDNA 4930430F08 gene	protein_coding	68281
ENSMUSG00000038418	370.2	0.141	-2.829	0.00336547	0.0275246	Egr1	early growth response 1	protein_coding	13653	cytoplasm [GO:0005737]; nucleoplasm [GO:0005654]; nucleus [GO:0005634]; DNA binding [GO:0003677]; DNA binding transcription factor activity [GO:0003700]; double-stranded methylated DNA binding [GO:0010385]; hemi-methylated DNA-binding [GO:0044729]; histone acetyltransferase binding [GO:0035035]; promoter-specific chromatin binding [GO:1990841]; RNA polymerase II regulatory region sequence-specifi…	BMP signaling pathway [GO:0030509]; cellular response to gamma radiation [GO:0071480]; cellular response to heparin [GO:0071504]; cellular response to interleukin-8 [GO:0098759]; cellular response to mycophenolic acid [GO:0071506]; cellular response to organic substance [GO:0071310]; estrous cycle [GO:0044849]; glomerular mesangial cell proliferation [GO:0072110]; interleukin-1-mediated signaling…	DNA binding [GO:0003677]; DNA binding transcription factor activity [GO:0003700]; double-stranded methylated DNA binding [GO:0010385]; hemi-methylated DNA-binding [GO:0044729]; histone acetyltransferase binding [GO:0035035]; promoter-specific chromatin binding [GO:1990841]; RNA polymerase II regulatory region sequence-specific DNA binding [GO:0000977]; sequence-specific DNA binding [GO:0043565]; …	cytoplasm [GO:0005737]; nucleoplasm [GO:0005654]; nucleus [GO:0005634]	GO:0000122; GO:0000976; GO:0000977; GO:0000982; GO:0001077; GO:0001666; GO:0002931; GO:0003677; GO:0003700; GO:0005634; GO:0005654; GO:0005737; GO:0006355; GO:0006366; GO:0008270; GO:0009749; GO:0010385; GO:0010628; GO:0030217; GO:0030509; GO:0032868; GO:0033233; GO:0035035; GO:0035914; GO:0042981; GO:0043565; GO:0044212; GO:0044729; GO:0044849; GO:0045080; GO:0045893; GO:0045944; GO:0046886; GO:…
ENSMUSG00000038422	26.77	3.328	1.735	0.000117953	0.00252689	Hdhd3	haloacid dehalogenase-like hydrolase domain containing 3	protein_coding	72748	mitochondrion [GO:0005739]; hydrolase activity [GO:0016787]; metabolic process [GO:0008152]	metabolic process [GO:0008152]	hydrolase activity [GO:0016787]	mitochondrion [GO:0005739]	GO:0005739; GO:0008152; GO:0016787
ENSMUSG00000067203	938.91	0.306	-1.71	0.00875416	0.0526288	H2-K2		unprocessed_pseudogene
ENSMUSG00000076575	9.45	0.144	-2.793	0.00434589	0.0327276	Igkv7-33		IG_V_gene
ENSMUSG00000084780	69.04	0.146	-2.773	1.1097e-13	6.37116e-11	Gm15350	predicted gene 15350	antisense	100504249
ENSMUSG00000040009	44.97	3.325	1.733	6.84148e-06	0.00029757	Gnaz	guanine nucleotide binding protein, alpha z subunit	protein_coding	14687	cell body [GO:0044297]; cytosol [GO:0005829]; dendrite [GO:0030425]; heterotrimeric G-protein complex [GO:0005834]; membrane [GO:0016020]; G-protein beta/gamma-subunit complex binding [GO:0031683]; G-protein coupled receptor binding [GO:0001664]; G-protein coupled serotonin receptor binding [GO:0031821]; GTP binding [GO:0005525]; GTPase activity [GO:0003924]; metal ion binding [GO:0046872]; signa…	adenylate cyclase-inhibiting G-protein coupled receptor signaling pathway [GO:0007193]; adenylate cyclase-modulating G-protein coupled receptor signaling pathway [GO:0007188]; G-protein coupled receptor signaling pathway [GO:0007186]	G-protein beta/gamma-subunit complex binding [GO:0031683]; G-protein coupled receptor binding [GO:0001664]; G-protein coupled serotonin receptor binding [GO:0031821]; GTPase activity [GO:0003924]; GTP binding [GO:0005525]; metal ion binding [GO:0046872]; signal transducer activity [GO:0004871]	cell body [GO:0044297]; cytosol [GO:0005829]; dendrite [GO:0030425]; heterotrimeric G-protein complex [GO:0005834]; membrane [GO:0016020]	GO:0001664; GO:0003924; GO:0004871; GO:0005525; GO:0005829; GO:0005834; GO:0007186; GO:0007188; GO:0007193; GO:0016020; GO:0030425; GO:0031683; GO:0031821; GO:0044297; GO:0046872
ENSMUSG00000026358	85.96	0.149	-2.748	0.00410448	0.0315887	Rgs1	regulator of G-protein signaling 1	protein_coding	50778	cytosol [GO:0005829]; extrinsic component of cytoplasmic side of plasma membrane [GO:0031234]; G-protein alpha-subunit binding [GO:0001965]; GTPase activator activity [GO:0005096]; leukotriene signaling pathway [GO:0061737]	leukotriene signaling pathway [GO:0061737]	G-protein alpha-subunit binding [GO:0001965]; GTPase activator activity [GO:0005096]	cytosol [GO:0005829]; extrinsic component of cytoplasmic side of plasma membrane [GO:0031234]	GO:0001965; GO:0005096; GO:0005829; GO:0031234; GO:0061737
ENSMUSG00000029816	26.13	0.15	-2.735	7.71811e-05	0.00187635	Gpnmb	glycoprotein (transmembrane) nmb	protein_coding	93695
ENSMUSG00000106099	32.14	0.151	-2.728	1.86896e-08	3.18723e-06	Gm42664		sense_intronic
ENSMUSG00000104350	27.82	0.154	-2.703	5.968e-08	8.03069e-06	Gm38244		TEC
ENSMUSG00000112218	8.5	0.156	-2.68	9.16163e-05	0.0021012	RP23-187G5.2		processed_pseudogene
ENSMUSG00000068399	12.1	0.336	-1.572	0.0232888	0.100407	Gm7247		protein_coding
ENSMUSG00000068407	61.66	3.2	1.678	0.0166056	0.0809468	Rnase12	ribonuclease, RNase A family, 12 (non-active)	protein_coding	497106	extracellular region [GO:0005576]; endonuclease activity [GO:0004519]; nucleic acid binding [GO:0003676]		endonuclease activity [GO:0004519]; nucleic acid binding [GO:0003676]	extracellular region [GO:0005576]	GO:0003676; GO:0004519; GO:0005576
ENSMUSG00000099145	113.14	3.324	1.733	0.00247364	0.0223652	Mir8116	microRNA 8116	miRNA	102466887
ENSMUSG00000106601	10.81	0.16	-2.647	0.00393954	0.030648	Ighv1-70		IG_V_pseudogene
ENSMUSG00000075588	12.57	0.16	-2.642	0.00178706	0.0180441	Hoxb2	homeobox B2	protein_coding	103889	cytosol [GO:0005829]; nuclear speck [GO:0016607]; nucleus [GO:0005634]; DNA binding transcription factor activity [GO:0003700]; sequence-specific DNA binding [GO:0043565]; anterior/posterior pattern specification [GO:0009952]; dorsal/ventral pattern formation [GO:0009953]; embryonic skeletal system morphogenesis [GO:0048704]; facial nerve structural organization [GO:0021612]; morphogenesis of an …	anterior/posterior pattern specification [GO:0009952]; dorsal/ventral pattern formation [GO:0009953]; embryonic skeletal system morphogenesis [GO:0048704]; facial nerve structural organization [GO:0021612]; morphogenesis of an epithelial sheet [GO:0002011]; neural nucleus development [GO:0048857]; positive regulation of transcription by RNA polymerase II [GO:0045944]; rhombomere 3 development [GO…	DNA binding transcription factor activity [GO:0003700]; sequence-specific DNA binding [GO:0043565]	cytosol [GO:0005829]; nuclear speck [GO:0016607]; nucleus [GO:0005634]	GO:0002011; GO:0003700; GO:0005634; GO:0005829; GO:0006351; GO:0009952; GO:0009953; GO:0016607; GO:0021569; GO:0021570; GO:0021612; GO:0043565; GO:0045944; GO:0048704; GO:0048705; GO:0048857
ENSMUSG00000076576	39.48	0.16	-2.641	0.000138109	0.00284086	Igkv6-32		IG_V_gene
ENSMUSG00000069814	292.27	2.871	1.521	0.0106591	0.0599389	Ccdc92b	coiled-coil domain containing 92B	protein_coding	432582
ENSMUSG00000076532	26.14	0.162	-2.63	0.00150762	0.0160391	Igkv4-91		IG_V_gene		extracellular space [GO:0005615]; immune response [GO:0006955]; immunoglobulin production [GO:0002377]	immune response [GO:0006955]; immunoglobulin production [GO:0002377]		extracellular space [GO:0005615]	GO:0002377; GO:0005615; GO:0006955
ENSMUSG00000097248	16.5	3.322	1.732	8.9689e-05	0.00207436	Gm2694	predicted gene 2694	lincRNA	100040294
ENSMUSG00000070803	260.87	3.318	1.731	1.41574e-06	9.56261e-05	Cited4	Cbp/p300-interacting transactivator, with Glu/Asp-rich carboxy-terminal domain, 4	protein_coding	56222	cytoplasm [GO:0005737]; nucleus [GO:0005634]; RNA polymerase II transcription coactivator activity [GO:0001105]; transcription coactivator activity [GO:0003713]; developmental process [GO:0032502]; positive regulation of transcription, DNA-templated [GO:0045893]; regulation of transcription by RNA polymerase II [GO:0006357]; response to estrogen [GO:0043627]	developmental process [GO:0032502]; positive regulation of transcription, DNA-templated [GO:0045893]; regulation of transcription by RNA polymerase II [GO:0006357]; response to estrogen [GO:0043627]	RNA polymerase II transcription coactivator activity [GO:0001105]; transcription coactivator activity [GO:0003713]	cytoplasm [GO:0005737]; nucleus [GO:0005634]	GO:0001105; GO:0003713; GO:0005634; GO:0005737; GO:0006357; GO:0032502; GO:0043627; GO:0045893
ENSMUSG00000086147	66.62	0.162	-2.628	0.000780963	0.0101214	Zfp989		protein_coding		intracellular [GO:0005622]; metal ion binding [GO:0046872]; nucleic acid binding [GO:0003676]; regulation of transcription, DNA-templated [GO:0006355]	regulation of transcription, DNA-templated [GO:0006355]	metal ion binding [GO:0046872]; nucleic acid binding [GO:0003676]	intracellular [GO:0005622]	GO:0003676; GO:0005622; GO:0006355; GO:0046872
ENSMUSG00000112129	18.93	3.314	1.729	1.23457e-05	0.000467347	Pbld1		protein_coding		catalytic activity [GO:0003824]; biosynthetic process [GO:0009058]	biosynthetic process [GO:0009058]	catalytic activity [GO:0003824]		GO:0003824; GO:0009058
ENSMUSG00000096422	60.16	0.162	-2.627	0.000420414	0.00642408	Igkv12-44		IG_V_gene
ENSMUSG00000103045	11.83	3.31	1.727	0.000152439	0.00304949	Gm37308		processed_pseudogene
ENSMUSG00000034730	13.5	0.163	-2.621	0.000744861	0.00976369	Adgrb1	adhesion G protein-coupled receptor B1	protein_coding	107831	dendrite [GO:0030425]; focal adhesion [GO:0005925]; integral component of membrane [GO:0016021]; phagocytic cup [GO:0001891]; postsynaptic density [GO:0014069]; G-protein coupled receptor activity [GO:0004930]; lipopolysaccharide binding [GO:0001530]; PDZ domain binding [GO:0030165]; phosphatidylserine binding [GO:0001786]; cell surface receptor signaling pathway [GO:0007166]; defense response to…	cell surface receptor signaling pathway [GO:0007166]; defense response to Gram-negative bacterium [GO:0050829]; engulfment of apoptotic cell [GO:0043652]; negative regulation of angiogenesis [GO:0016525]; negative regulation of protein catabolic process [GO:0042177]; negative regulation of protein ubiquitination [GO:0031397]; phagocytosis, recognition [GO:0006910]; positive regulation of myoblast…	G-protein coupled receptor activity [GO:0004930]; lipopolysaccharide binding [GO:0001530]; PDZ domain binding [GO:0030165]; phosphatidylserine binding [GO:0001786]	dendrite [GO:0030425]; focal adhesion [GO:0005925]; integral component of membrane [GO:0016021]; phagocytic cup [GO:0001891]; postsynaptic density [GO:0014069]	GO:0001530; GO:0001786; GO:0001891; GO:0004930; GO:0005925; GO:0006910; GO:0007166; GO:0014069; GO:0016021; GO:0016525; GO:0030165; GO:0030425; GO:0031397; GO:0042177; GO:0043652; GO:0048167; GO:0050829; GO:0051965; GO:1901741
ENSMUSG00000022026	985.28	0.163	-2.618	1.43228e-20	2.0558e-17	Olfm4	olfactomedin 4	protein_coding	380924	extracellular space [GO:0005615]; perinuclear region of cytoplasm [GO:0048471]; plasma membrane [GO:0005886]; specific granule [GO:0042581]; cadherin binding [GO:0045296]; protein homodimerization activity [GO:0042803]; positive regulation of substrate adhesion-dependent cell spreading [GO:1900026]; protein homooligomerization [GO:0051260]	positive regulation of substrate adhesion-dependent cell spreading [GO:1900026]; protein homooligomerization [GO:0051260]	cadherin binding [GO:0045296]; protein homodimerization activity [GO:0042803]	extracellular space [GO:0005615]; perinuclear region of cytoplasm [GO:0048471]; plasma membrane [GO:0005886]; specific granule [GO:0042581]	GO:0005615; GO:0005886; GO:0042581; GO:0042803; GO:0045296; GO:0048471; GO:0051260; GO:1900026
ENSMUSG00000048031	30.88	0.163	-2.614	1.11546e-05	0.000431745	Fcrl5	Fc receptor-like 5	protein_coding	329693	integral component of membrane [GO:0016021]; plasma membrane [GO:0005886]; negative regulation of B cell receptor signaling pathway [GO:0050859]; negative regulation of release of sequestered calcium ion into cytosol [GO:0051280]	negative regulation of B cell receptor signaling pathway [GO:0050859]; negative regulation of release of sequestered calcium ion into cytosol [GO:0051280]		integral component of membrane [GO:0016021]; plasma membrane [GO:0005886]	GO:0005886; GO:0016021; GO:0050859; GO:0051280
ENSMUSG00000073652	102.04	0.166	-2.595	7.05997e-08	8.75498e-06	Apol7d	apolipoprotein L 7d	antisense	100042814
ENSMUSG00000051727	498.27	3.303	1.724	2.60265e-16	2.24141e-13	Kctd14	potassium channel tetramerisation domain containing 14	protein_coding	233529	protein homooligomerization [GO:0051260]	protein homooligomerization [GO:0051260]			GO:0051260
ENSMUSG00000076677	39.23	0.17	-2.555	6.16256e-08	8.10259e-06	Ighv6-3		IG_V_gene		blood microparticle [GO:0072562]; external side of plasma membrane [GO:0009897]; immunoglobulin complex, circulating [GO:0042571]; antigen binding [GO:0003823]; immunoglobulin receptor binding [GO:0034987]; B cell receptor signaling pathway [GO:0050853]; complement activation, classical pathway [GO:0006958]; defense response to bacterium [GO:0042742]; innate immune response [GO:0045087]; phagocyt…	B cell receptor signaling pathway [GO:0050853]; complement activation, classical pathway [GO:0006958]; defense response to bacterium [GO:0042742]; innate immune response [GO:0045087]; phagocytosis, engulfment [GO:0006911]; phagocytosis, recognition [GO:0006910]; positive regulation of B cell activation [GO:0050871]	antigen binding [GO:0003823]; immunoglobulin receptor binding [GO:0034987]	blood microparticle [GO:0072562]; external side of plasma membrane [GO:0009897]; immunoglobulin complex, circulating [GO:0042571]	GO:0003823; GO:0006910; GO:0006911; GO:0006958; GO:0009897; GO:0034987; GO:0042571; GO:0042742; GO:0045087; GO:0050853; GO:0050871; GO:0072562
ENSMUSG00000026573	42.44	0.17	-2.554	0.000203382	0.00375863	Xcl1	chemokine (C motif) ligand 1	protein_coding	16963	cell [GO:0005623]; extracellular space [GO:0005615]; CCR chemokine receptor binding [GO:0048020]; chemokine activity [GO:0008009]; chemokine receptor binding [GO:0042379]; protein homodimerization activity [GO:0042803]; cell-cell signaling [GO:0007267]; cellular response to interferon-gamma [GO:0071346]; cellular response to interleukin-1 [GO:0071347]; cellular response to interleukin-4 [GO:00713…	cell-cell signaling [GO:0007267]; cellular response to interferon-gamma [GO:0071346]; cellular response to interleukin-1 [GO:0071347]; cellular response to interleukin-4 [GO:0071353]; cellular response to transforming growth factor beta stimulus [GO:0071560]; cellular response to tumor necrosis factor [GO:0071356]; chemokine-mediated signaling pathway [GO:0070098]; chemotaxis [GO:0006935]; G-prot…	CCR chemokine receptor binding [GO:0048020]; chemokine activity [GO:0008009]; chemokine receptor binding [GO:0042379]; protein homodimerization activity [GO:0042803]	cell [GO:0005623]; extracellular space [GO:0005615]	GO:0001916; GO:0002548; GO:0002690; GO:0002725; GO:0002726; GO:0002839; GO:0005615; GO:0005623; GO:0006935; GO:0006954; GO:0007186; GO:0007267; GO:0008009; GO:0009615; GO:0010820; GO:0032689; GO:0032703; GO:0032733; GO:0035782; GO:0042379; GO:0042803; GO:0043433; GO:0043547; GO:0045089; GO:0045892; GO:0048020; GO:0050727; GO:0051209; GO:0051281; GO:0070098; GO:0070374; GO:0071346; GO:0071347; GO:…
ENSMUSG00000110669	40.23	0.171	-2.549	4.65571e-05	0.00130852	Gm10060		processed_pseudogene
ENSMUSG00000099556	25.51	3.295	1.72	0.00393071	0.0306187	Gm28857		antisense
ENSMUSG00000073164	9.35	0.296	-1.756	0.023676	0.101619	2410018L13Rik	RIKEN cDNA 2410018L13 gene	lincRNA	69732
ENSMUSG00000103509	17.7	0.172	-2.542	3.98642e-05	0.00117774	Gm38372		TEC
ENSMUSG00000104452	38.4	0.175	-2.515	0.000786943	0.0101835	Ighv8-8		IG_V_gene		blood microparticle [GO:0072562]; external side of plasma membrane [GO:0009897]; immunoglobulin complex, circulating [GO:0042571]; antigen binding [GO:0003823]; immunoglobulin receptor binding [GO:0034987]; B cell receptor signaling pathway [GO:0050853]; complement activation, classical pathway [GO:0006958]; defense response to bacterium [GO:0042742]; innate immune response [GO:0045087]; phagocyt…	B cell receptor signaling pathway [GO:0050853]; complement activation, classical pathway [GO:0006958]; defense response to bacterium [GO:0042742]; innate immune response [GO:0045087]; phagocytosis, engulfment [GO:0006911]; phagocytosis, recognition [GO:0006910]; positive regulation of B cell activation [GO:0050871]	antigen binding [GO:0003823]; immunoglobulin receptor binding [GO:0034987]	blood microparticle [GO:0072562]; external side of plasma membrane [GO:0009897]; immunoglobulin complex, circulating [GO:0042571]	GO:0003823; GO:0006910; GO:0006911; GO:0006958; GO:0009897; GO:0034987; GO:0042571; GO:0042742; GO:0045087; GO:0050853; GO:0050871; GO:0072562
ENSMUSG00000073403	99.48	0.207	-2.272	0.0138347	0.071709	Gm10499	predicted gene 8909	transcribed_unprocessed_pseudogene	667977
ENSMUSG00000073406	89.15	0.34	-1.557	0.0400283	0.143725	H2-Bl	histocompatibility 2, blastocyst	polymorphic_pseudogene	14963	integral component of membrane [GO:0016021]			integral component of membrane [GO:0016021]	GO:0016021
ENSMUSG00000102202	79.15	3.281	1.714	0.000205388	0.00378758	Gm33280		lincRNA
ENSMUSG00000073486	31.52	0.327	-1.613	0.00820295	0.0503699	Gm10518		protein_coding
ENSMUSG00000066009	54.63	0.176	-2.503	3.89215e-05	0.00116431	Zfp987	predicted gene 13051	protein_coding	626316	intracellular [GO:0005622]; nucleic acid binding [GO:0003676]; regulation of transcription, DNA-templated [GO:0006355]	regulation of transcription, DNA-templated [GO:0006355]	nucleic acid binding [GO:0003676]	intracellular [GO:0005622]	GO:0003676; GO:0005622; GO:0006355
ENSMUSG00000069609	213.01	0.177	-2.501	9.51422e-07	7.06349e-05	Cd300ld4	predicted gene 11710	protein_coding	100043123
ENSMUSG00000023019	82.5	3.261	1.706	0.000101728	0.00225213	Gpd1	glycerol-3-phosphate dehydrogenase 1 (soluble)	protein_coding	14555	glycerol-3-phosphate dehydrogenase complex [GO:0009331]; mitochondrion [GO:0005739]; glycerol-3-phosphate dehydrogenase [NAD+] activity [GO:0004367]; NAD binding [GO:0051287]; protein homodimerization activity [GO:0042803]; cellular response to cAMP [GO:0071320]; cellular response to tumor necrosis factor [GO:0071356]; gluconeogenesis [GO:0006094]; glycerol-3-phosphate catabolic process [GO:00461…	cellular response to cAMP [GO:0071320]; cellular response to tumor necrosis factor [GO:0071356]; gluconeogenesis [GO:0006094]; glycerol-3-phosphate catabolic process [GO:0046168]; glycerophosphate shuttle [GO:0006127]; positive regulation of glycolytic process [GO:0045821]	glycerol-3-phosphate dehydrogenase [NAD+] activity [GO:0004367]; NAD binding [GO:0051287]; protein homodimerization activity [GO:0042803]	glycerol-3-phosphate dehydrogenase complex [GO:0009331]; mitochondrion [GO:0005739]	GO:0004367; GO:0005739; GO:0006094; GO:0006127; GO:0009331; GO:0042803; GO:0045821; GO:0046168; GO:0051287; GO:0071320; GO:0071356
ENSMUSG00000101859	69	3.242	1.697	4.09994e-06	0.000211429	Gm29233		lincRNA
ENSMUSG00000067919	32.61	0.177	-2.497	0.00222867	0.0209642	Rex2	reduced expression 2	protein_coding	100043034	nucleus [GO:0005634]; metal ion binding [GO:0046872]; nucleic acid binding [GO:0003676]; regulation of transcription, DNA-templated [GO:0006355]	regulation of transcription, DNA-templated [GO:0006355]	metal ion binding [GO:0046872]; nucleic acid binding [GO:0003676]	nucleus [GO:0005634]	GO:0003676; GO:0005634; GO:0006355; GO:0046872
ENSMUSG00000094491	8.6	0.177	-2.494	0.00181437	0.0181958	Igkv1-133		IG_V_gene		extracellular space [GO:0005615]; immune response [GO:0006955]; immunoglobulin production [GO:0002377]	immune response [GO:0006955]; immunoglobulin production [GO:0002377]		extracellular space [GO:0005615]	GO:0002377; GO:0005615; GO:0006955
ENSMUSG00000095612	61.42	0.178	-2.493	4.2271e-08	5.87158e-06	Ighv5-4		IG_V_gene		blood microparticle [GO:0072562]; external side of plasma membrane [GO:0009897]; immunoglobulin complex, circulating [GO:0042571]; antigen binding [GO:0003823]; immunoglobulin receptor binding [GO:0034987]; B cell receptor signaling pathway [GO:0050853]; complement activation, classical pathway [GO:0006958]; defense response to bacterium [GO:0042742]; innate immune response [GO:0045087]; phagocyt…	B cell receptor signaling pathway [GO:0050853]; complement activation, classical pathway [GO:0006958]; defense response to bacterium [GO:0042742]; innate immune response [GO:0045087]; phagocytosis, engulfment [GO:0006911]; phagocytosis, recognition [GO:0006910]; positive regulation of B cell activation [GO:0050871]	antigen binding [GO:0003823]; immunoglobulin receptor binding [GO:0034987]	blood microparticle [GO:0072562]; external side of plasma membrane [GO:0009897]; immunoglobulin complex, circulating [GO:0042571]	GO:0003823; GO:0006910; GO:0006911; GO:0006958; GO:0009897; GO:0034987; GO:0042571; GO:0042742; GO:0045087; GO:0050853; GO:0050871; GO:0072562
ENSMUSG00000074564	68.96	0.156	-2.678	0.037201	0.136679	Gm10720		protein_coding		integral component of membrane [GO:0016021]			integral component of membrane [GO:0016021]	GO:0016021
ENSMUSG00000038457	118.95	3.237	1.695	0.000180231	0.00344923	Tmem255b	transmembrane protein 255B	protein_coding	272465
ENSMUSG00000020669	247.29	3.225	1.689	0.000212798	0.00388267	Sh3yl1	Sh3 domain YSC-like 1	protein_coding	24057	ruffle membrane [GO:0032587]; phosphatase binding [GO:0019902]; phosphatidylinositol binding [GO:0035091]; phosphatidylinositol biosynthetic process [GO:0006661]; regulation of ruffle assembly [GO:1900027]	phosphatidylinositol biosynthetic process [GO:0006661]; regulation of ruffle assembly [GO:1900027]	phosphatase binding [GO:0019902]; phosphatidylinositol binding [GO:0035091]	ruffle membrane [GO:0032587]	GO:0006661; GO:0019902; GO:0032587; GO:0035091; GO:1900027
ENSMUSG00000066443	1056.42	0.179	-2.479	0.000137725	0.00284086	Gm10163		processed_pseudogene
ENSMUSG00000075015	152.29	0.151	-2.727	0.0155108	0.0770795	Gm10801		protein_coding		integral component of membrane [GO:0016021]			integral component of membrane [GO:0016021]	GO:0016021
ENSMUSG00000075276	30.37	0.309	-1.695	0.00929128	0.0546374	Gm13653		processed_pseudogene
ENSMUSG00000076556	29.73	0.18	-2.477	3.50206e-06	0.000188498	Igkv4-57		IG_V_gene		extracellular space [GO:0005615]; immune response [GO:0006955]; immunoglobulin production [GO:0002377]	immune response [GO:0006955]; immunoglobulin production [GO:0002377]		extracellular space [GO:0005615]	GO:0002377; GO:0005615; GO:0006955
ENSMUSG00000076135	52.12	0.287	-1.8	0.0154991	0.0770658	Gm24276		miRNA
ENSMUSG00000076514	53.28	0.348	-1.522	0.00904138	0.0536626	Igkv17-121		IG_V_gene
ENSMUSG00000076545	25.73	0.18	-2.474	0.00157461	0.0165149	Igkv4-72		IG_V_gene		extracellular space [GO:0005615]; immune response [GO:0006955]; immunoglobulin production [GO:0002377]	immune response [GO:0006955]; immunoglobulin production [GO:0002377]		extracellular space [GO:0005615]	GO:0002377; GO:0005615; GO:0006955
ENSMUSG00000095335	71.95	0.181	-2.463	0.00558577	0.0390301	Igkv3-5		IG_V_gene
ENSMUSG00000076538	17.81	0.231	-2.111	0.014638	0.074173	Igkv13-84		IG_V_gene
ENSMUSG00000076552	18.63	0.183	-2.454	0.000851606	0.0107438	Igkv4-61		IG_V_gene
ENSMUSG00000052736	71.99	0.183	-2.454	1.89577e-05	0.000667258	Klrc2	killer cell lectin-like receptor subfamily C, member 3	protein_coding	58179	external side of plasma membrane [GO:0009897]; integral component of membrane [GO:0016021]; carbohydrate binding [GO:0030246]		carbohydrate binding [GO:0030246]	external side of plasma membrane [GO:0009897]; integral component of membrane [GO:0016021]	GO:0009897; GO:0016021; GO:0030246
ENSMUSG00000094006	83.52	0.186	-2.43	4.73242e-06	0.00023091	Igkv4-59		IG_V_gene		extracellular space [GO:0005615]; immune response [GO:0006955]; immunoglobulin production [GO:0002377]	immune response [GO:0006955]; immunoglobulin production [GO:0002377]		extracellular space [GO:0005615]	GO:0002377; GO:0005615; GO:0006955
ENSMUSG00000051354	76.34	0.186	-2.428	9.43434e-05	0.00213482	Samd3	sterile alpha motif domain containing 3	protein_coding	268288
ENSMUSG00000098948	37.32	0.186	-2.428	1.94976e-09	4.66426e-07	Gm27640		misc_RNA
ENSMUSG00000053472	18.16	0.187	-2.418	1.8536e-06	0.000118734	Gm13534		processed_pseudogene
ENSMUSG00000076555	22.26	0.317	-1.658	0.0145432	0.0740004	Igkv4-57-1		IG_V_gene		extracellular space [GO:0005615]; immune response [GO:0006955]; immunoglobulin production [GO:0002377]	immune response [GO:0006955]; immunoglobulin production [GO:0002377]		extracellular space [GO:0005615]	GO:0002377; GO:0005615; GO:0006955
ENSMUSG00000076598	46.2	0.187	-2.415	2e-05	0.00068896	Igkv3-7		IG_V_gene
ENSMUSG00000007989	10.48	0.188	-2.41	0.000493441	0.00720257	Fzd3	frizzled class receptor 3	protein_coding	14365	apical part of cell [GO:0045177]; apical plasma membrane [GO:0016324]; axon [GO:0030424]; cell surface [GO:0009986]; cytoplasm [GO:0005737]; dendrite [GO:0030425]; filopodium tip [GO:0032433]; integral component of membrane [GO:0016021]; lateral plasma membrane [GO:0016328]; neuronal cell body [GO:0043025]; plasma membrane [GO:0005886]; G-protein coupled receptor activity [GO:0004930]; PDZ domain…	canonical Wnt signaling pathway [GO:0060070]; cell proliferation in midbrain [GO:0033278]; commissural neuron axon guidance [GO:0071679]; dopaminergic neuron axon guidance [GO:0036514]; establishment of planar polarity [GO:0001736]; hair follicle development [GO:0001942]; inner ear morphogenesis [GO:0042472]; midbrain development [GO:0030901]; negative regulation of execution phase of apoptosis […	G-protein coupled receptor activity [GO:0004930]; PDZ domain binding [GO:0030165]; Wnt-activated receptor activity [GO:0042813]; Wnt-protein binding [GO:0017147]	apical part of cell [GO:0045177]; apical plasma membrane [GO:0016324]; axon [GO:0030424]; cell surface [GO:0009986]; cytoplasm [GO:0005737]; dendrite [GO:0030425]; filopodium tip [GO:0032433]; integral component of membrane [GO:0016021]; lateral plasma membrane [GO:0016328]; neuronal cell body [GO:0043025]; plasma membrane [GO:0005886]	GO:0001736; GO:0001764; GO:0001843; GO:0001942; GO:0002052; GO:0004930; GO:0005737; GO:0005886; GO:0009986; GO:0016021; GO:0016324; GO:0016328; GO:0017147; GO:0030165; GO:0030424; GO:0030425; GO:0030901; GO:0032433; GO:0033278; GO:0036342; GO:0036514; GO:0036515; GO:0042472; GO:0042493; GO:0042813; GO:0043025; GO:0045177; GO:0045976; GO:0051602; GO:0060070; GO:0061549; GO:0071679; GO:1900118; GO:…
ENSMUSG00000097111	27.88	0.188	-2.41	3.25997e-06	0.000179967	Peak1os		antisense
ENSMUSG00000095649	240.28	0.189	-2.404	1.42293e-10	4.62426e-08	Gm8979		unprocessed_pseudogene
ENSMUSG00000068397	989.72	0.189	-2.403	0.000163609	0.00320592	Gm10240		processed_pseudogene
ENSMUSG00000076586	25.55	0.192	-2.377	1.59117e-05	0.000579416	Igkv8-21		IG_V_gene
ENSMUSG00000108289	11.66	0.194	-2.365	4.36654e-05	0.00125579	Gm44174		lincRNA
ENSMUSG00000099051	59.59	0.199	-2.332	9.29919e-10	2.46414e-07	Gm27241		antisense
ENSMUSG00000094627	743.84	0.199	-2.327	3.24239e-05	0.0010154	Gm10182		processed_pseudogene
ENSMUSG00000089722	252.35	0.199	-2.326	1.14765e-06	8.20214e-05	Cd300ld5	predicted gene 11711	protein_coding	100043125
ENSMUSG00000076587	28.06	0.203	-2.304	1.4936e-08	2.70798e-06	Igkv6-20		IG_V_gene
ENSMUSG00000050241	55.1	0.203	-2.302	0.000123637	0.00261613	Klre1	killer cell lectin-like receptor family E member 1	protein_coding	243655	external side of plasma membrane [GO:0009897]; integral component of plasma membrane [GO:0005887]; protein dimerization activity [GO:0046983]; transmembrane signaling receptor activity [GO:0004888]; natural killer cell activation [GO:0030101]; positive regulation of interferon-gamma production [GO:0032729]; positive regulation of natural killer cell mediated cytotoxicity [GO:0045954]; stimulatory…	natural killer cell activation [GO:0030101]; positive regulation of interferon-gamma production [GO:0032729]; positive regulation of natural killer cell mediated cytotoxicity [GO:0045954]; stimulatory C-type lectin receptor signaling pathway [GO:0002223]	protein dimerization activity [GO:0046983]; transmembrane signaling receptor activity [GO:0004888]	external side of plasma membrane [GO:0009897]; integral component of plasma membrane [GO:0005887]	GO:0002223; GO:0004888; GO:0005887; GO:0009897; GO:0030101; GO:0032729; GO:0045954; GO:0046983
ENSMUSG00000071867	29.75	0.203	-2.301	0.0001528	0.00305316	Gm6304		processed_pseudogene
ENSMUSG00000032021	31.83	0.204	-2.295	0.000986349	0.0119053	Crtam	cytotoxic and regulatory T cell molecule	protein_coding	54698	integral component of membrane [GO:0016021]			integral component of membrane [GO:0016021]	GO:0016021
ENSMUSG00000097546	304.26	0.204	-2.29	9.04033e-09	1.78978e-06	Gm26749		lincRNA
ENSMUSG00000012123	47.98	0.206	-2.282	8.89021e-05	0.00207206	Aim1l	absent in melanoma 1-like	protein_coding	230806
ENSMUSG00000084383	1001.41	0.206	-2.279	0.000253374	0.00442608	Gm13370		processed_pseudogene
ENSMUSG00000106451	10.26	0.207	-2.274	8.60943e-05	0.00203357	Gm42934		TEC
ENSMUSG00000076621	509.49	0.208	-2.266	7.42817e-19	8.52952e-16	Ighj1		IG_J_gene
ENSMUSG00000098503	39.18	0.209	-2.26	1.02817e-07	1.18061e-05	Gm27937		misc_RNA
ENSMUSG00000086395	24.11	0.211	-2.248	0.00591457	0.0405271	A630014C17Rik		antisense
ENSMUSG00000076549	41.78	0.212	-2.239	5.18152e-05	0.00140104	Igkv4-68		IG_V_gene		extracellular space [GO:0005615]; immune response [GO:0006955]; immunoglobulin production [GO:0002377]	immune response [GO:0006955]; immunoglobulin production [GO:0002377]		extracellular space [GO:0005615]	GO:0002377; GO:0005615; GO:0006955
ENSMUSG00000076630	16.69	0.331	-1.595	0.0112742	0.0621839	Ighd1-1		IG_D_gene
ENSMUSG00000062518	52.8	0.212	-2.235	0.0023444	0.0217122	Zfp534	zinc finger protein 534	protein_coding	100503584	intracellular [GO:0005622]; metal ion binding [GO:0046872]; nucleic acid binding [GO:0003676]; regulation of transcription, DNA-templated [GO:0006355]	regulation of transcription, DNA-templated [GO:0006355]	metal ion binding [GO:0046872]; nucleic acid binding [GO:0003676]	intracellular [GO:0005622]	GO:0003676; GO:0005622; GO:0006355; GO:0046872
ENSMUSG00000038244	57.38	0.213	-2.234	5.96881e-06	0.000274884	Mical2	microtubule associated monooxygenase, calponin and LIM domain containing 2	protein_coding	320878	nucleus [GO:0005634]; actin binding [GO:0003779]; metal ion binding [GO:0046872]; NADPH:sulfur oxidoreductase activity [GO:0043914]; actin filament depolymerization [GO:0030042]; positive regulation of transcription via serum response element binding [GO:0010735]	actin filament depolymerization [GO:0030042]; positive regulation of transcription via serum response element binding [GO:0010735]	actin binding [GO:0003779]; metal ion binding [GO:0046872]; NADPH:sulfur oxidoreductase activity [GO:0043914]	nucleus [GO:0005634]	GO:0003779; GO:0005634; GO:0010735; GO:0030042; GO:0043914; GO:0046872
ENSMUSG00000067599	60.21	0.213	-2.234	0.000291539	0.00488786	Klra7	killer cell lectin-like receptor 7	protein_coding	100862438	integral component of membrane [GO:0016021]; carbohydrate binding [GO:0030246]		carbohydrate binding [GO:0030246]	integral component of membrane [GO:0016021]	GO:0016021; GO:0030246
ENSMUSG00000059901	53.76	0.214	-2.228	0.000916264	0.011305	Adamts14	a disintegrin-like and metallopeptidase (reprolysin type) with thrombospondin type 1 motif, 14	protein_coding	237360	extracellular region [GO:0005576]; metal ion binding [GO:0046872]; metalloendopeptidase activity [GO:0004222]; peptidase activity [GO:0008233]; collagen fibril organization [GO:0030199]; integrin-mediated signaling pathway [GO:0007229]	collagen fibril organization [GO:0030199]; integrin-mediated signaling pathway [GO:0007229]	metal ion binding [GO:0046872]; metalloendopeptidase activity [GO:0004222]; peptidase activity [GO:0008233]	extracellular region [GO:0005576]	GO:0004222; GO:0005576; GO:0007229; GO:0008233; GO:0030199; GO:0046872
ENSMUSG00000021510	340.81	0.214	-2.223	3.30699e-16	2.71236e-13	Zfp729a	zinc finger protein 729a	protein_coding	212281	intracellular [GO:0005622]; metal ion binding [GO:0046872]; nucleic acid binding [GO:0003676]; regulation of transcription, DNA-templated [GO:0006355]	regulation of transcription, DNA-templated [GO:0006355]	metal ion binding [GO:0046872]; nucleic acid binding [GO:0003676]	intracellular [GO:0005622]	GO:0003676; GO:0005622; GO:0006355; GO:0046872
ENSMUSG00000111187	39.34	0.215	-2.218	2.66678e-05	0.000861776	RP23-386F15.2		protein_coding
ENSMUSG00000076731	20.54	0.282	-1.825	0.0434196	0.151116	Ighv8-12		IG_V_gene
ENSMUSG00000069607	230.07	0.216	-2.211	2.75126e-06	0.000156056	Cd300ld3	CD300 antigen like family member H	protein_coding	382551	early endosome [GO:0005769]; endosome [GO:0005768]; integral component of membrane [GO:0016021]; lysosome [GO:0005764]; plasma membrane [GO:0005886]; immune system process [GO:0002376]; positive regulation of protein ubiquitination [GO:0031398]; positive regulation of toll-like receptor 9 signaling pathway [GO:0034165]	immune system process [GO:0002376]; positive regulation of protein ubiquitination [GO:0031398]; positive regulation of toll-like receptor 9 signaling pathway [GO:0034165]		early endosome [GO:0005769]; endosome [GO:0005768]; integral component of membrane [GO:0016021]; lysosome [GO:0005764]; plasma membrane [GO:0005886]	GO:0002376; GO:0005764; GO:0005768; GO:0005769; GO:0005886; GO:0016021; GO:0031398; GO:0034165
ENSMUSG00000028005	27.66	3.222	1.688	0.000392845	0.00609582	Gucy1b3	guanylate cyclase 1, soluble, beta 3	protein_coding	54195	cytoplasm [GO:0005737]; guanylate cyclase complex, soluble [GO:0008074]; inhibitory synapse [GO:0060077]; plasma membrane [GO:0005886]; presynaptic active zone [GO:0048786]; cytidylate cyclase activity [GO:0047805]; GTP binding [GO:0005525]; guanylate cyclase activity [GO:0004383]; heme binding [GO:0020037]; Hsp90 protein binding [GO:0051879]; metal ion binding [GO:0046872]; protein heterodimeriz…	cellular response to nitric oxide [GO:0071732]; cGMP biosynthetic process [GO:0006182]; cGMP-mediated signaling [GO:0019934]; nitric oxide-cGMP-mediated signaling pathway [GO:0038060]; trans-synaptic signaling by nitric oxide, modulating synaptic transmission [GO:0099555]	cytidylate cyclase activity [GO:0047805]; GTP binding [GO:0005525]; guanylate cyclase activity [GO:0004383]; heme binding [GO:0020037]; Hsp90 protein binding [GO:0051879]; metal ion binding [GO:0046872]; protein heterodimerization activity [GO:0046982]	cytoplasm [GO:0005737]; guanylate cyclase complex, soluble [GO:0008074]; inhibitory synapse [GO:0060077]; plasma membrane [GO:0005886]; presynaptic active zone [GO:0048786]	GO:0004383; GO:0005525; GO:0005737; GO:0005886; GO:0006182; GO:0008074; GO:0019934; GO:0020037; GO:0038060; GO:0046872; GO:0046982; GO:0047805; GO:0048786; GO:0051879; GO:0060077; GO:0071732; GO:0099555
ENSMUSG00000095794	120.9	0.217	-2.207	0.000295945	0.00492719	Igkv6-17		IG_V_gene
ENSMUSG00000076613	1830.86	0.217	-2.204	0.00112742	0.0130942	Ighg2b		IG_C_gene
ENSMUSG00000039646	386.96	0.218	-2.199	7.06539e-08	8.75498e-06	Vasn	vasorin	protein_coding	246154	cell surface [GO:0009986]; extracellular exosome [GO:0070062]; extracellular space [GO:0005615]; integral component of membrane [GO:0016021]; mitochondrion [GO:0005739]; plasma membrane [GO:0005886]; cadherin binding [GO:0045296]; transforming growth factor beta binding [GO:0050431]; cell surface receptor signaling pathway [GO:0007166]; cellular response to hypoxia [GO:0071456]; cellular response…	cell surface receptor signaling pathway [GO:0007166]; cellular response to hypoxia [GO:0071456]; cellular response to redox state [GO:0071461]; negative regulation of epithelial to mesenchymal transition [GO:0010719]; negative regulation of transforming growth factor beta receptor signaling pathway [GO:0030512]	cadherin binding [GO:0045296]; transforming growth factor beta binding [GO:0050431]	cell surface [GO:0009986]; extracellular exosome [GO:0070062]; extracellular space [GO:0005615]; integral component of membrane [GO:0016021]; mitochondrion [GO:0005739]; plasma membrane [GO:0005886]	GO:0005615; GO:0005739; GO:0005886; GO:0007166; GO:0009986; GO:0010719; GO:0016021; GO:0030512; GO:0045296; GO:0050431; GO:0070062; GO:0071456; GO:0071461
ENSMUSG00000112709	18.74	0.218	-2.195	1.5861e-06	0.000105479	RP24-124K4.5		antisense
ENSMUSG00000105264	24.51	0.219	-2.188	2.76545e-07	2.64622e-05	Gm42716		processed_transcript
ENSMUSG00000056508	10.66	0.222	-2.174	9.88586e-06	0.000395561	1700001K19Rik	RIKEN cDNA 1700001K19 gene	protein_coding	66323
ENSMUSG00000040152	926.88	3.218	1.686	2.78416e-08	4.21159e-06	Thbs1	thrombospondin 1	protein_coding	21825	external side of plasma membrane [GO:0009897]; extracellular matrix [GO:0031012]; fibrinogen complex [GO:0005577]; platelet alpha granule [GO:0031091]; calcium ion binding [GO:0005509]; collagen V binding [GO:0070052]; fibrinogen binding [GO:0070051]; fibroblast growth factor binding [GO:0017134]; fibronectin binding [GO:0001968]; heparin binding [GO:0008201]; integrin binding [GO:0005178]; lamin…	activation of MAPK activity [GO:0000187]; cell adhesion [GO:0007155]; cell cycle arrest [GO:0007050]; cell migration [GO:0016477]; cellular response to growth factor stimulus [GO:0071363]; cellular response to tumor necrosis factor [GO:0071356]; chronic inflammatory response [GO:0002544]; engulfment of apoptotic cell [GO:0043652]; extracellular matrix organization [GO:0030198]; immune response [G…	calcium ion binding [GO:0005509]; collagen V binding [GO:0070052]; fibrinogen binding [GO:0070051]; fibroblast growth factor binding [GO:0017134]; fibronectin binding [GO:0001968]; heparin binding [GO:0008201]; integrin binding [GO:0005178]; laminin binding [GO:0043236]; low-density lipoprotein particle binding [GO:0030169]; phosphatidylserine binding [GO:0001786]; transforming growth factor beta…	external side of plasma membrane [GO:0009897]; extracellular matrix [GO:0031012]; fibrinogen complex [GO:0005577]; platelet alpha granule [GO:0031091]	GO:0000187; GO:0001786; GO:0001953; GO:0001968; GO:0002040; GO:0002544; GO:0002581; GO:0002605; GO:0005178; GO:0005509; GO:0005577; GO:0006955; GO:0007050; GO:0007155; GO:0008201; GO:0009612; GO:0009749; GO:0009897; GO:0010748; GO:0010751; GO:0010754; GO:0010757; GO:0010763; GO:0016477; GO:0017134; GO:0018149; GO:0030169; GO:0030198; GO:0030511; GO:0030823; GO:0031012; GO:0031091; GO:0032026; GO:…
ENSMUSG00000028684	3091.16	3.216	1.685	7.07691e-05	0.00176401	Urod	uroporphyrinogen decarboxylase	protein_coding	22275	cytosol [GO:0005829]; nucleoplasm [GO:0005654]; uroporphyrinogen decarboxylase activity [GO:0004853]; heme biosynthetic process [GO:0006783]	heme biosynthetic process [GO:0006783]	uroporphyrinogen decarboxylase activity [GO:0004853]	cytosol [GO:0005829]; nucleoplasm [GO:0005654]	GO:0004853; GO:0005654; GO:0005829; GO:0006783
ENSMUSG00000106095	78.15	0.222	-2.173	0.000533455	0.00765685	2010110G14Rik		lincRNA
ENSMUSG00000095753	33.26	0.222	-2.171	0.000195349	0.00363869	Igkv4-53		IG_V_gene
ENSMUSG00000079543	15.57	0.295	-1.761	0.0379985	0.138604	Igkv13-85		IG_V_gene		extracellular space [GO:0005615]; immune response [GO:0006955]; immunoglobulin production [GO:0002377]	immune response [GO:0006955]; immunoglobulin production [GO:0002377]		extracellular space [GO:0005615]	GO:0002377; GO:0005615; GO:0006955
ENSMUSG00000087690	14.98	0.224	-2.161	0.000106204	0.00232731	Gm16031		antisense
ENSMUSG00000094787	17.22	0.224	-2.155	0.00544304	0.0382731	Ighv1-54		IG_V_gene		blood microparticle [GO:0072562]; external side of plasma membrane [GO:0009897]; immunoglobulin complex, circulating [GO:0042571]; antigen binding [GO:0003823]; immunoglobulin receptor binding [GO:0034987]; B cell receptor signaling pathway [GO:0050853]; complement activation, classical pathway [GO:0006958]; defense response to bacterium [GO:0042742]; innate immune response [GO:0045087]; phagocyt…	B cell receptor signaling pathway [GO:0050853]; complement activation, classical pathway [GO:0006958]; defense response to bacterium [GO:0042742]; innate immune response [GO:0045087]; phagocytosis, engulfment [GO:0006911]; phagocytosis, recognition [GO:0006910]; positive regulation of B cell activation [GO:0050871]	antigen binding [GO:0003823]; immunoglobulin receptor binding [GO:0034987]	blood microparticle [GO:0072562]; external side of plasma membrane [GO:0009897]; immunoglobulin complex, circulating [GO:0042571]	GO:0003823; GO:0006910; GO:0006911; GO:0006958; GO:0009897; GO:0034987; GO:0042571; GO:0042742; GO:0045087; GO:0050853; GO:0050871; GO:0072562
ENSMUSG00000064366	78.25	3.197	1.677	1.39874e-06	9.50372e-05	mt-Tl2		Mt_tRNA
ENSMUSG00000018907	55.41	3.196	1.676	4.47379e-06	0.000221939	Alox12e	arachidonate lipoxygenase, epidermal	protein_coding	11685	cytoplasm [GO:0005737]; arachidonate 12-lipoxygenase activity [GO:0004052]; iron ion binding [GO:0005506]; arachidonic acid metabolic process [GO:0019369]; lipoxygenase pathway [GO:0019372]	arachidonic acid metabolic process [GO:0019369]; lipoxygenase pathway [GO:0019372]	arachidonate 12-lipoxygenase activity [GO:0004052]; iron ion binding [GO:0005506]	cytoplasm [GO:0005737]	GO:0004052; GO:0005506; GO:0005737; GO:0019369; GO:0019372
ENSMUSG00000095771	37.17	0.225	-2.152	0.00278662	0.024102	Igkv14-111		IG_V_gene
ENSMUSG00000107633	6.9	0.225	-2.152	0.00789834	0.0490061	Gm44078		TEC
ENSMUSG00000005413	1745.47	3.179	1.669	6.79741e-07	5.39533e-05	Hmox1	heme oxygenase 1	protein_coding	15368	caveola [GO:0005901]; cytosol [GO:0005829]; endoplasmic reticulum [GO:0005783]; endoplasmic reticulum membrane [GO:0005789]; membrane [GO:0016020]; nucleolus [GO:0005730]; nucleus [GO:0005634]; perinuclear region of cytoplasm [GO:0048471]; enzyme binding [GO:0019899]; heme binding [GO:0020037]; heme oxygenase (decyclizing) activity [GO:0004392]; metal ion binding [GO:0046872]; phospholipase D act…	angiogenesis [GO:0001525]; cellular iron ion homeostasis [GO:0006879]; cellular response to arsenic-containing substance [GO:0071243]; cellular response to cadmium ion [GO:0071276]; cellular response to cisplatin [GO:0072719]; cellular response to heat [GO:0034605]; cellular response to hypoxia [GO:0071456]; cellular response to nutrient [GO:0031670]; erythrocyte homeostasis [GO:0034101]; heme ca…	enzyme binding [GO:0019899]; heme binding [GO:0020037]; heme oxygenase (decyclizing) activity [GO:0004392]; metal ion binding [GO:0046872]; phospholipase D activity [GO:0004630]; protein homodimerization activity [GO:0042803]	caveola [GO:0005901]; cytosol [GO:0005829]; endoplasmic reticulum [GO:0005783]; endoplasmic reticulum membrane [GO:0005789]; membrane [GO:0016020]; nucleolus [GO:0005730]; nucleus [GO:0005634]; perinuclear region of cytoplasm [GO:0048471]	GO:0001525; GO:0002246; GO:0004392; GO:0004630; GO:0005634; GO:0005730; GO:0005783; GO:0005789; GO:0005829; GO:0005901; GO:0006788; GO:0006879; GO:0006979; GO:0007264; GO:0008217; GO:0008630; GO:0010656; GO:0016020; GO:0016239; GO:0016242; GO:0019899; GO:0020037; GO:0031670; GO:0032764; GO:0034101; GO:0034395; GO:0034605; GO:0035094; GO:0042167; GO:0042168; GO:0042542; GO:0042803; GO:0043065; GO:…
ENSMUSG00000082032	20.66	0.311	-1.683	0.0484216	0.162607	Gm12271		processed_pseudogene
ENSMUSG00000096464	145.41	0.226	-2.149	0.000353981	0.00565058	Ighv2-2		IG_V_gene		blood microparticle [GO:0072562]; external side of plasma membrane [GO:0009897]; immunoglobulin complex, circulating [GO:0042571]; antigen binding [GO:0003823]; immunoglobulin receptor binding [GO:0034987]; B cell receptor signaling pathway [GO:0050853]; complement activation, classical pathway [GO:0006958]; defense response to bacterium [GO:0042742]; innate immune response [GO:0045087]; phagocyt…	B cell receptor signaling pathway [GO:0050853]; complement activation, classical pathway [GO:0006958]; defense response to bacterium [GO:0042742]; innate immune response [GO:0045087]; phagocytosis, engulfment [GO:0006911]; phagocytosis, recognition [GO:0006910]; positive regulation of B cell activation [GO:0050871]	antigen binding [GO:0003823]; immunoglobulin receptor binding [GO:0034987]	blood microparticle [GO:0072562]; external side of plasma membrane [GO:0009897]; immunoglobulin complex, circulating [GO:0042571]	GO:0003823; GO:0006910; GO:0006911; GO:0006958; GO:0009897; GO:0034987; GO:0042571; GO:0042742; GO:0045087; GO:0050853; GO:0050871; GO:0072562
ENSMUSG00000045316	380.45	3.175	1.667	4.63014e-05	0.00130852	Fahd1	fumarylacetoacetate hydrolase domain containing 1	protein_coding	68636	cytosol [GO:0005829]; mitochondrial inner membrane [GO:0005743]; mitochondrion [GO:0005739]; nucleoplasm [GO:0005654]; acetylpyruvate hydrolase activity [GO:0018773]; acylpyruvate hydrolase activity [GO:0047621]; fumarylpyruvate hydrolase activity [GO:0034545]; metal ion binding [GO:0046872]; oxaloacetate decarboxylase activity [GO:0008948]; metabolic process [GO:0008152]	metabolic process [GO:0008152]	acetylpyruvate hydrolase activity [GO:0018773]; acylpyruvate hydrolase activity [GO:0047621]; fumarylpyruvate hydrolase activity [GO:0034545]; metal ion binding [GO:0046872]; oxaloacetate decarboxylase activity [GO:0008948]	cytosol [GO:0005829]; mitochondrial inner membrane [GO:0005743]; mitochondrion [GO:0005739]; nucleoplasm [GO:0005654]	GO:0005654; GO:0005739; GO:0005743; GO:0005829; GO:0008152; GO:0008948; GO:0018773; GO:0034545; GO:0046872; GO:0047621
ENSMUSG00000094326	109.28	0.227	-2.139	0.000181244	0.00346091	Gm10045		processed_pseudogene
ENSMUSG00000031762	106.98	3.169	1.664	4.15332e-05	0.00121455	Mt2	metallothionein 2	protein_coding	17750
ENSMUSG00000081559	254.23	0.227	-2.137	0.00378363	0.0298121	Gm12411		processed_pseudogene
ENSMUSG00000083457	85.03	3.069	1.618	0.00955315	0.0555873	Cyp4b1-ps2		unprocessed_pseudogene
ENSMUSG00000015437	32.25	0.228	-2.133	2.27865e-05	0.000767275	Gzmb	granzyme B	protein_coding	14939	cytolytic granule [GO:0044194]; cytoplasm [GO:0005737]; cytosol [GO:0005829]; secretory granule [GO:0030141]; serine-type endopeptidase activity [GO:0004252]; serine-type peptidase activity [GO:0008236]; cytolysis [GO:0019835]; granzyme-mediated apoptotic signaling pathway [GO:0008626]; natural killer cell mediated cytotoxicity [GO:0042267]; T cell mediated cytotoxicity [GO:0001913]	cytolysis [GO:0019835]; granzyme-mediated apoptotic signaling pathway [GO:0008626]; natural killer cell mediated cytotoxicity [GO:0042267]; T cell mediated cytotoxicity [GO:0001913]	serine-type endopeptidase activity [GO:0004252]; serine-type peptidase activity [GO:0008236]	cytolytic granule [GO:0044194]; cytoplasm [GO:0005737]; cytosol [GO:0005829]; secretory granule [GO:0030141]	GO:0001913; GO:0004252; GO:0005737; GO:0005829; GO:0008236; GO:0008626; GO:0019835; GO:0030141; GO:0042267; GO:0044194
ENSMUSG00000018924	1784.75	3.154	1.657	4.78368e-06	0.000232096	Alox15	arachidonate 15-lipoxygenase	protein_coding	11687	cytoplasm [GO:0005737]; cytosol [GO:0005829]; extrinsic component of cytoplasmic side of plasma membrane [GO:0031234]; lipid droplet [GO:0005811]; membrane [GO:0016020]; plasma membrane [GO:0005886]; arachidonate 12-lipoxygenase activity [GO:0004052]; arachidonate 15-lipoxygenase activity [GO:0050473]; hepoxilin A3 synthase activity [GO:0051120]; hepoxilin-epoxide hydrolase activity [GO:0047977];…	apoptotic cell clearance [GO:0043277]; arachidonic acid metabolic process [GO:0019369]; bone mineralization [GO:0030282]; cellular response to calcium ion [GO:0071277]; cellular response to interleukin-13 [GO:0035963]; hepoxilin biosynthetic process [GO:0051122]; lipoxin A4 biosynthetic process [GO:2001303]; lipoxygenase pathway [GO:0019372]; negative regulation of adaptive immune response [GO:00…	arachidonate 12-lipoxygenase activity [GO:0004052]; arachidonate 15-lipoxygenase activity [GO:0050473]; hepoxilin A3 synthase activity [GO:0051120]; hepoxilin-epoxide hydrolase activity [GO:0047977]; iron ion binding [GO:0005506]; phosphatidylinositol-4,5-bisphosphate binding [GO:0005546]	cytoplasm [GO:0005737]; cytosol [GO:0005829]; extrinsic component of cytoplasmic side of plasma membrane [GO:0031234]; lipid droplet [GO:0005811]; membrane [GO:0016020]; plasma membrane [GO:0005886]	GO:0001503; GO:0002820; GO:0004052; GO:0005506; GO:0005546; GO:0005737; GO:0005811; GO:0005829; GO:0005886; GO:0006646; GO:0010811; GO:0016020; GO:0019369; GO:0019372; GO:0030282; GO:0030838; GO:0031234; GO:0034116; GO:0034976; GO:0035358; GO:0035963; GO:0042060; GO:0043277; GO:0047977; GO:0050473; GO:0051120; GO:0051122; GO:0070374; GO:0071277; GO:1901074; GO:2001303
ENSMUSG00000095429	117.14	0.228	-2.132	1.24794e-06	8.66716e-05	Ighv5-12		IG_V_gene		blood microparticle [GO:0072562]; external side of plasma membrane [GO:0009897]; immunoglobulin complex, circulating [GO:0042571]; antigen binding [GO:0003823]; immunoglobulin receptor binding [GO:0034987]; B cell receptor signaling pathway [GO:0050853]; complement activation, classical pathway [GO:0006958]; defense response to bacterium [GO:0042742]; innate immune response [GO:0045087]; phagocyt…	B cell receptor signaling pathway [GO:0050853]; complement activation, classical pathway [GO:0006958]; defense response to bacterium [GO:0042742]; innate immune response [GO:0045087]; phagocytosis, engulfment [GO:0006911]; phagocytosis, recognition [GO:0006910]; positive regulation of B cell activation [GO:0050871]	antigen binding [GO:0003823]; immunoglobulin receptor binding [GO:0034987]	blood microparticle [GO:0072562]; external side of plasma membrane [GO:0009897]; immunoglobulin complex, circulating [GO:0042571]	GO:0003823; GO:0006910; GO:0006911; GO:0006958; GO:0009897; GO:0034987; GO:0042571; GO:0042742; GO:0045087; GO:0050853; GO:0050871; GO:0072562
ENSMUSG00000096490	44.56	0.229	-2.126	4.37456e-05	0.00125579	Igkv10-94		IG_V_gene		extracellular space [GO:0005615]; immune response [GO:0006955]; immunoglobulin production [GO:0002377]	immune response [GO:0006955]; immunoglobulin production [GO:0002377]		extracellular space [GO:0005615]	GO:0002377; GO:0005615; GO:0006955
ENSMUSG00000073402	136.78	0.229	-2.123	0.00754993	0.0474772	Gm8909	predicted gene 8909	protein_coding	667977	integral component of membrane [GO:0016021]			integral component of membrane [GO:0016021]	GO:0016021
ENSMUSG00000101439	8.46	0.23	-2.122	0.000960215	0.0116964	Gm336		processed_pseudogene
ENSMUSG00000074420	224.6	0.23	-2.121	0.00634335	0.0423973	Gm10693	predicted pseudogene 10693	transcribed_unprocessed_pseudogene	675749
ENSMUSG00000020297	293.11	3.154	1.657	2.56592e-05	0.000835453	Nsg2	neuron specific gene family member 2	protein_coding	18197	cytoplasmic vesicle membrane [GO:0030659]; dendrite [GO:0030425]; early endosome [GO:0005769]; early endosome membrane [GO:0031901]; endosome [GO:0005768]; Golgi apparatus [GO:0005794]; Golgi cis cisterna membrane [GO:1990674]; integral component of membrane [GO:0016021]; late endosome [GO:0005770]; lysosomal lumen [GO:0043202]; multivesicular body membrane [GO:0032585]; trans-Golgi network membr…	clathrin coat assembly [GO:0048268]; dopamine receptor signaling pathway [GO:0007212]; endosomal transport [GO:0016197]	clathrin light chain binding [GO:0032051]	cytoplasmic vesicle membrane [GO:0030659]; dendrite [GO:0030425]; early endosome [GO:0005769]; early endosome membrane [GO:0031901]; endosome [GO:0005768]; Golgi apparatus [GO:0005794]; Golgi cis cisterna membrane [GO:1990674]; integral component of membrane [GO:0016021]; late endosome [GO:0005770]; lysosomal lumen [GO:0043202]; multivesicular body membrane [GO:0032585]; trans-Golgi network membr…	GO:0005768; GO:0005769; GO:0005770; GO:0005794; GO:0007212; GO:0016021; GO:0016197; GO:0030425; GO:0030659; GO:0031901; GO:0032051; GO:0032585; GO:0032588; GO:0043202; GO:0048268; GO:1990674
ENSMUSG00000110588	103.33	3.142	1.652	5.73479e-05	0.00150803	Gm45774		antisense
ENSMUSG00000079298	23.44	0.231	-2.114	0.000690246	0.00928087	Klrb1b	killer cell lectin-like receptor subfamily B member 1B	protein_coding	80782	external side of plasma membrane [GO:0009897]; integral component of plasma membrane [GO:0005887]; carbohydrate binding [GO:0030246]; protein homodimerization activity [GO:0042803]; receptor activity [GO:0004872]; negative regulation of natural killer cell mediated cytotoxicity [GO:0045953]	negative regulation of natural killer cell mediated cytotoxicity [GO:0045953]	carbohydrate binding [GO:0030246]; protein homodimerization activity [GO:0042803]; receptor activity [GO:0004872]	external side of plasma membrane [GO:0009897]; integral component of plasma membrane [GO:0005887]	GO:0004872; GO:0005887; GO:0009897; GO:0030246; GO:0042803; GO:0045953
ENSMUSG00000094420	102.44	0.231	-2.112	1.90764e-06	0.000120356	Igkv10-96		IG_V_gene
ENSMUSG00000021675	69.72	3.131	1.647	9.91922e-08	1.15438e-05	F2rl2	coagulation factor II (thrombin) receptor-like 2	protein_coding	14064	apical plasma membrane [GO:0016324]; integral component of plasma membrane [GO:0005887]; protein complex [GO:0043234]; G-protein coupled receptor activity [GO:0004930]; thrombin-activated receptor activity [GO:0015057]; blood coagulation [GO:0007596]; positive regulation of cytosolic calcium ion concentration involved in phospholipase C-activating G-protein coupled signaling pathway [GO:0051482];…	blood coagulation [GO:0007596]; positive regulation of cytosolic calcium ion concentration involved in phospholipase C-activating G-protein coupled signaling pathway [GO:0051482]; positive regulation of Rho protein signal transduction [GO:0035025]	G-protein coupled receptor activity [GO:0004930]; thrombin-activated receptor activity [GO:0015057]	apical plasma membrane [GO:0016324]; integral component of plasma membrane [GO:0005887]; protein complex [GO:0043234]	GO:0004930; GO:0005887; GO:0007596; GO:0015057; GO:0016324; GO:0035025; GO:0043234; GO:0051482
ENSMUSG00000085006	30.58	2.909	1.54	0.0219052	0.0964704	BC021767		transcribed_unprocessed_pseudogene
ENSMUSG00000094335	128	0.232	-2.107	0.000278595	0.00475571	Igkv1-117		IG_V_gene
ENSMUSG00000085314	37.64	2.868	1.52	0.0122016	0.0659792	Gm14866		processed_transcript
ENSMUSG00000030167	89.69	0.234	-2.093	6.98949e-06	0.000300217	Klrc1	killer cell lectin-like receptor subfamily C, member 1	protein_coding	16641	external side of plasma membrane [GO:0009897]; integral component of membrane [GO:0016021]; receptor complex [GO:0043235]; carbohydrate binding [GO:0030246]; MHC class I protein complex binding [GO:0023024]		carbohydrate binding [GO:0030246]; MHC class I protein complex binding [GO:0023024]	external side of plasma membrane [GO:0009897]; integral component of membrane [GO:0016021]; receptor complex [GO:0043235]	GO:0009897; GO:0016021; GO:0023024; GO:0030246; GO:0043235
ENSMUSG00000027078	6191.47	3.128	1.645	3.98185e-05	0.00117774	Ube2l6	ubiquitin-conjugating enzyme E2L 6	protein_coding	56791	ISG15 transferase activity [GO:0042296]; ISG15-protein conjugation [GO:0032020]; modification-dependent protein catabolic process [GO:0019941]	ISG15-protein conjugation [GO:0032020]; modification-dependent protein catabolic process [GO:0019941]	ISG15 transferase activity [GO:0042296]		GO:0019941; GO:0032020; GO:0042296
ENSMUSG00000035165	66.56	0.235	-2.09	0.000779851	0.0101146	Kcne3	potassium voltage-gated channel, Isk-related subfamily, gene 3	protein_coding	57442	cytoplasm [GO:0005737]; dendrite [GO:0030425]; membrane raft [GO:0045121]; neuronal cell body membrane [GO:0032809]; perikaryon [GO:0043204]; plasma membrane [GO:0005886]; vesicle [GO:0031982]; voltage-gated potassium channel complex [GO:0008076]; ion channel binding [GO:0044325]; potassium channel activity [GO:0005267]; potassium channel regulator activity [GO:0015459]; voltage-gated potassium c…	negative regulation of delayed rectifier potassium channel activity [GO:1902260]; negative regulation of membrane repolarization during ventricular cardiac muscle cell action potential [GO:1905025]; negative regulation of potassium ion export across plasma membrane [GO:1903765]; negative regulation of voltage-gated potassium channel activity [GO:1903817]; positive regulation of voltage-gated calc…	ion channel binding [GO:0044325]; potassium channel activity [GO:0005267]; potassium channel regulator activity [GO:0015459]; voltage-gated potassium channel activity [GO:0005249]	cytoplasm [GO:0005737]; dendrite [GO:0030425]; membrane raft [GO:0045121]; neuronal cell body membrane [GO:0032809]; perikaryon [GO:0043204]; plasma membrane [GO:0005886]; vesicle [GO:0031982]; voltage-gated potassium channel complex [GO:0008076]	GO:0005249; GO:0005267; GO:0005737; GO:0005886; GO:0008076; GO:0015459; GO:0030425; GO:0031982; GO:0032809; GO:0043204; GO:0044325; GO:0045121; GO:0060306; GO:0086091; GO:1901379; GO:1901387; GO:1902260; GO:1903765; GO:1903817; GO:1905025
ENSMUSG00000111892	10.82	0.235	-2.086	9.09008e-05	0.00209595	RP23-349H12.6		TEC
ENSMUSG00000006575	95.19	3.119	1.641	1.39508e-05	0.000520105	Rundc3a	RUN domain containing 3A	protein_coding	51799	cytosol [GO:0005829]; plasma membrane [GO:0005886]; guanylate cyclase activator activity [GO:0030250]; peptide hormone receptor binding [GO:0051428]		guanylate cyclase activator activity [GO:0030250]; peptide hormone receptor binding [GO:0051428]	cytosol [GO:0005829]; plasma membrane [GO:0005886]	GO:0005829; GO:0005886; GO:0030250; GO:0051428
ENSMUSG00000107121	27.14	3.116	1.64	6.05067e-06	0.000275706	1110006O24Rik	RIKEN cDNA 1110006O24 gene	lincRNA	66123
ENSMUSG00000106663	25.79	0.236	-2.085	1.08423e-05	0.000421352	Gm42839		antisense
ENSMUSG00000091650	285.15	0.237	-2.077	0.000211701	0.00386674	Apol11a	apolipoprotein L 11a	protein_coding	626615	extracellular region [GO:0005576]; lipid binding [GO:0008289]; lipid transport [GO:0006869]; lipoprotein metabolic process [GO:0042157]	lipid transport [GO:0006869]; lipoprotein metabolic process [GO:0042157]	lipid binding [GO:0008289]	extracellular region [GO:0005576]	GO:0005576; GO:0006869; GO:0008289; GO:0042157
ENSMUSG00000063887	155.67	0.239	-2.067	0.00232223	0.0215739	Nlgn1	neuroligin 1	protein_coding	192167	excitatory synapse [GO:0060076]; external side of plasma membrane [GO:0009897]; integral component of plasma membrane [GO:0005887]; presynapse [GO:0098793]; neurexin family protein binding [GO:0042043]; PDZ domain binding [GO:0030165]; scaffold protein binding [GO:0097110]; AMPA glutamate receptor clustering [GO:0097113]; calcium-dependent cell-cell adhesion via plasma membrane cell adhesion mole…	AMPA glutamate receptor clustering [GO:0097113]; calcium-dependent cell-cell adhesion via plasma membrane cell adhesion molecules [GO:0016339]; cytoskeletal matrix organization at active zone [GO:0048789]; establishment of protein localization [GO:0045184]; excitatory synapse assembly [GO:1904861]; heterophilic cell-cell adhesion via plasma membrane cell adhesion molecules [GO:0007157]; negative …	neurexin family protein binding [GO:0042043]; PDZ domain binding [GO:0030165]; scaffold protein binding [GO:0097110]	excitatory synapse [GO:0060076]; external side of plasma membrane [GO:0009897]; integral component of plasma membrane [GO:0005887]; presynapse [GO:0098793]	GO:0002087; GO:0005887; GO:0007157; GO:0007158; GO:0009897; GO:0010841; GO:0016080; GO:0016339; GO:0030165; GO:0031175; GO:0035418; GO:0042043; GO:0045184; GO:0048789; GO:0051260; GO:0051965; GO:0060076; GO:0060999; GO:0061002; GO:0072553; GO:0097091; GO:0097104; GO:0097110; GO:0097113; GO:0097115; GO:0097119; GO:0097120; GO:0098793; GO:0099560; GO:1900244; GO:1904861; GO:2000302; GO:2000310; GO:…
ENSMUSG00000039760	13.59	0.239	-2.064	0.000149718	0.00301608	Il22ra2	interleukin 22 receptor, alpha 2	protein_coding	237310	cytosol [GO:0005829]; extracellular region [GO:0005576]; integral component of membrane [GO:0016021]; plasma membrane [GO:0005886]; interleukin-22 binding [GO:0042017]; interleukin-22 receptor activity [GO:0042018]; negative regulation of inflammatory response [GO:0050728]; regulation of tyrosine phosphorylation of STAT protein [GO:0042509]	negative regulation of inflammatory response [GO:0050728]; regulation of tyrosine phosphorylation of STAT protein [GO:0042509]	interleukin-22 binding [GO:0042017]; interleukin-22 receptor activity [GO:0042018]	cytosol [GO:0005829]; extracellular region [GO:0005576]; integral component of membrane [GO:0016021]; plasma membrane [GO:0005886]	GO:0005576; GO:0005829; GO:0005886; GO:0016021; GO:0042017; GO:0042018; GO:0042509; GO:0050728
ENSMUSG00000092278	28.68	0.24	-2.058	0.000711922	0.00947615	Gm8752		processed_pseudogene
ENSMUSG00000069117	666.18	0.24	-2.057	0.0070731	0.0454593	Gm10260		protein_coding		cytosol [GO:0005829]; small ribosomal subunit [GO:0015935]; RNA binding [GO:0003723]; structural constituent of ribosome [GO:0003735]; ribosome biogenesis [GO:0042254]; translation [GO:0006412]	ribosome biogenesis [GO:0042254]; translation [GO:0006412]	RNA binding [GO:0003723]; structural constituent of ribosome [GO:0003735]	cytosol [GO:0005829]; small ribosomal subunit [GO:0015935]	GO:0003723; GO:0003735; GO:0005829; GO:0006412; GO:0015935; GO:0042254
ENSMUSG00000105705	30.2	0.241	-2.055	0.000713134	0.00947766	RP23-92D22.3		processed_pseudogene
ENSMUSG00000086438	109.01	3.371	1.753	0.00831549	0.0508074	Asb17os	ankyrin repeat and SOCS box-containing 17, opposite strand	antisense	72317
ENSMUSG00000095661	11.73	0.241	-2.054	0.00696134	0.045093	Gm8935		transcribed_processed_pseudogene
ENSMUSG00000024306	56.55	3.114	1.639	0.000284551	0.00482518	Ccdc178	coiled coil domain containing 178	protein_coding	70950
ENSMUSG00000095416	11.61	0.243	-2.04	0.00160615	0.0167663	Ighv1-12		IG_V_gene
ENSMUSG00000076665	196.3	0.243	-2.039	2.12538e-12	9.63357e-10	Ighv7-1		IG_V_gene		blood microparticle [GO:0072562]; external side of plasma membrane [GO:0009897]; immunoglobulin complex, circulating [GO:0042571]; antigen binding [GO:0003823]; immunoglobulin receptor binding [GO:0034987]; B cell receptor signaling pathway [GO:0050853]; complement activation, classical pathway [GO:0006958]; defense response to bacterium [GO:0042742]; innate immune response [GO:0045087]; phagocyt…	B cell receptor signaling pathway [GO:0050853]; complement activation, classical pathway [GO:0006958]; defense response to bacterium [GO:0042742]; innate immune response [GO:0045087]; phagocytosis, engulfment [GO:0006911]; phagocytosis, recognition [GO:0006910]; positive regulation of B cell activation [GO:0050871]	antigen binding [GO:0003823]; immunoglobulin receptor binding [GO:0034987]	blood microparticle [GO:0072562]; external side of plasma membrane [GO:0009897]; immunoglobulin complex, circulating [GO:0042571]	GO:0003823; GO:0006910; GO:0006911; GO:0006958; GO:0009897; GO:0034987; GO:0042571; GO:0042742; GO:0045087; GO:0050853; GO:0050871; GO:0072562
ENSMUSG00000085363	9.42	0.244	-2.037	0.00282387	0.0243557	Gm15478		antisense
ENSMUSG00000086741	2043.71	3.207	1.681	0.00997204	0.057291	Gm15816	predicted gene 15816	antisense	101056408
ENSMUSG00000076605	532.4	0.244	-2.035	6.95549e-06	0.000300051	Igkj2		IG_J_gene
ENSMUSG00000076607	271.56	0.244	-2.035	5.91863e-12	2.4864e-09	Igkj4		IG_J_gene
ENSMUSG00000110393	101.08	0.245	-2.029	9.09385e-08	1.08773e-05	Gm36445		lincRNA
ENSMUSG00000069893	686.87	0.246	-2.024	8.10322e-17	7.34578e-14	9930111J21Rik1	RIKEN cDNA 9930111J21 gene 1	protein_coding	667214	endoplasmic reticulum membrane [GO:0005789]; GTP binding [GO:0005525]; GTPase activity [GO:0003924]; cellular response to interferon-beta [GO:0035458]; defense response [GO:0006952]	cellular response to interferon-beta [GO:0035458]; defense response [GO:0006952]	GTPase activity [GO:0003924]; GTP binding [GO:0005525]	endoplasmic reticulum membrane [GO:0005789]	GO:0003924; GO:0005525; GO:0005789; GO:0006952; GO:0035458
ENSMUSG00000097346	668.64	0.246	-2.023	0.00789642	0.0490061	Gm26619		lincRNA
ENSMUSG00000040466	3389.48	3.107	1.636	0.00156669	0.0164741	Blvrb	biliverdin reductase B (flavin reductase (NADPH))	protein_coding	233016
ENSMUSG00000078497	33.1	0.247	-2.018	0.00128174	0.014306	Zfp978		protein_coding		intracellular [GO:0005622]; nucleic acid binding [GO:0003676]; regulation of transcription, DNA-templated [GO:0006355]	regulation of transcription, DNA-templated [GO:0006355]	nucleic acid binding [GO:0003676]	intracellular [GO:0005622]	GO:0003676; GO:0005622; GO:0006355
ENSMUSG00000072720	46.54	0.25	-2.002	3.31192e-05	0.00103155	Myo18b	myosin XVIIIb	protein_coding	74376	filamentous actin [GO:0031941]; unconventional myosin complex [GO:0016461]; Z disc [GO:0030018]; actin binding [GO:0003779]; ATP binding [GO:0005524]; microtubule binding [GO:0008017]; microtubule motor activity [GO:0003777]; cardiac muscle fiber development [GO:0048739]; in utero embryonic development [GO:0001701]; microtubule-based movement [GO:0007018]; vasculogenesis [GO:0001570]	cardiac muscle fiber development [GO:0048739]; in utero embryonic development [GO:0001701]; microtubule-based movement [GO:0007018]; vasculogenesis [GO:0001570]	actin binding [GO:0003779]; ATP binding [GO:0005524]; microtubule binding [GO:0008017]; microtubule motor activity [GO:0003777]	filamentous actin [GO:0031941]; unconventional myosin complex [GO:0016461]; Z disc [GO:0030018]	GO:0001570; GO:0001701; GO:0003777; GO:0003779; GO:0005524; GO:0007018; GO:0008017; GO:0016461; GO:0030018; GO:0031941; GO:0048739
ENSMUSG00000091705	546.04	0.251	-1.994	0.00718019	0.0459063	H2-Q2	histocompatibility 2, Q region locus 2	protein_coding	15013	cell surface [GO:0009986]; endoplasmic reticulum [GO:0005783]; endoplasmic reticulum exit site [GO:0070971]; Golgi apparatus [GO:0005794]; Golgi medial cisterna [GO:0005797]; integral component of membrane [GO:0016021]; MHC class I protein complex [GO:0042612]; beta-2-microglobulin binding [GO:0030881]; peptide antigen binding [GO:0042605]; receptor binding [GO:0005102]; T cell receptor binding […	antigen processing and presentation [GO:0019882]; female pregnancy [GO:0007565]; immune response [GO:0006955]; multicellular organism growth [GO:0035264]	beta-2-microglobulin binding [GO:0030881]; peptide antigen binding [GO:0042605]; receptor binding [GO:0005102]; TAP binding [GO:0046977]; T cell receptor binding [GO:0042608]	cell surface [GO:0009986]; endoplasmic reticulum [GO:0005783]; endoplasmic reticulum exit site [GO:0070971]; Golgi apparatus [GO:0005794]; Golgi medial cisterna [GO:0005797]; integral component of membrane [GO:0016021]; MHC class I protein complex [GO:0042612]	GO:0005102; GO:0005783; GO:0005794; GO:0005797; GO:0006955; GO:0007565; GO:0009986; GO:0016021; GO:0019882; GO:0030881; GO:0035264; GO:0042605; GO:0042608; GO:0042612; GO:0046977; GO:0070971
ENSMUSG00000092560	28.44	0.251	-1.993	0.000634121	0.00873768	Gm8750		processed_pseudogene
ENSMUSG00000079594	20.68	0.252	-1.989	0.00272398	0.0237534	BC117090	cDNA sequence BC1179090	protein_coding	100038854	intracellular [GO:0005622]; cysteine-type endopeptidase inhibitor activity [GO:0004869]		cysteine-type endopeptidase inhibitor activity [GO:0004869]	intracellular [GO:0005622]	GO:0004869; GO:0005622
ENSMUSG00000099101	45.03	3.104	1.634	0.00147509	0.0157872	Mir7653	microRNA 7653	miRNA	102465761
ENSMUSG00000039315	30.5	0.252	-1.988	0.000641465	0.00878966	Clnk	cytokine-dependent hematopoietic cell linker	protein_coding	27278	intracellular [GO:0005622]; intracellular signal transduction [GO:0035556]; transmembrane receptor protein tyrosine kinase signaling pathway [GO:0007169]	intracellular signal transduction [GO:0035556]; transmembrane receptor protein tyrosine kinase signaling pathway [GO:0007169]		intracellular [GO:0005622]	GO:0005622; GO:0007169; GO:0035556
ENSMUSG00000032446	68.17	0.253	-1.981	0.000290044	0.00487388	Eomes	eomesodermin	protein_coding	13813	nucleus [GO:0005634]; DNA binding [GO:0003677]; DNA binding transcription factor activity [GO:0003700]; transcription, DNA-templated [GO:0006351]	transcription, DNA-templated [GO:0006351]	DNA binding [GO:0003677]; DNA binding transcription factor activity [GO:0003700]	nucleus [GO:0005634]	GO:0003677; GO:0003700; GO:0005634; GO:0006351
ENSMUSG00000076596	64.6	0.254	-1.979	0.00503593	0.0363533	Igkv3-10		IG_V_gene
ENSMUSG00000028238	21.81	0.254	-1.979	1.23015e-05	0.000467307	Atp6v0d2	ATPase, H+ transporting, lysosomal V0 subunit D2	protein_coding	242341	apical plasma membrane [GO:0016324]; early endosome [GO:0005769]; proton-transporting V-type ATPase, V0 domain [GO:0033179]; vacuolar proton-transporting V-type ATPase complex [GO:0016471]; hydrogen ion transmembrane transporter activity [GO:0015078]; ATP hydrolysis coupled proton transport [GO:0015991]	ATP hydrolysis coupled proton transport [GO:0015991]	hydrogen ion transmembrane transporter activity [GO:0015078]	apical plasma membrane [GO:0016324]; early endosome [GO:0005769]; proton-transporting V-type ATPase, V0 domain [GO:0033179]; vacuolar proton-transporting V-type ATPase complex [GO:0016471]	GO:0005769; GO:0015078; GO:0015991; GO:0016324; GO:0016471; GO:0033179
ENSMUSG00000092564	39.64	3.096	1.631	3.33623e-05	0.00103537	BC051226	cDNA sequence BC051226	antisense	407803
ENSMUSG00000076562	16.59	0.255	-1.974	0.000969585	0.0117707	Igkv4-50		IG_V_gene		extracellular space [GO:0005615]; immune response [GO:0006955]; immunoglobulin production [GO:0002377]	immune response [GO:0006955]; immunoglobulin production [GO:0002377]		extracellular space [GO:0005615]	GO:0002377; GO:0005615; GO:0006955
ENSMUSG00000090222	151.23	0.33	-1.6	0.00822279	0.0504378	Ifi203-ps		unprocessed_pseudogene
ENSMUSG00000037887	290.34	3.079	1.622	0.00557741	0.0389875	Dusp8	dual specificity phosphatase 8	protein_coding	18218	MAP kinase tyrosine/serine/threonine phosphatase activity [GO:0017017]		MAP kinase tyrosine/serine/threonine phosphatase activity [GO:0017017]		GO:0017017
ENSMUSG00000090877	348.52	0.197	-2.343	0.0278092	0.113081	Hspa1b	heat shock protein 1B	protein_coding	15511	cell body [GO:0044297]; centrosome [GO:0005813]; intracellular [GO:0005622]; mitochondrial matrix [GO:0005759]; mitochondrion [GO:0005739]; zona pellucida receptor complex [GO:0002199]; ATP binding [GO:0005524]; binding of sperm to zona pellucida [GO:0007339]; negative regulation of apoptotic process [GO:0043066]; negative regulation of cysteine-type endopeptidase activity involved in apoptotic p…	binding of sperm to zona pellucida [GO:0007339]; negative regulation of apoptotic process [GO:0043066]; negative regulation of cysteine-type endopeptidase activity involved in apoptotic process [GO:0043154]; positive regulation of microtubule nucleation [GO:0090063]; protein refolding [GO:0042026]; regulation of mitotic spindle assembly [GO:1901673]; response to heat [GO:0009408]	ATP binding [GO:0005524]	cell body [GO:0044297]; centrosome [GO:0005813]; intracellular [GO:0005622]; mitochondrial matrix [GO:0005759]; mitochondrion [GO:0005739]; zona pellucida receptor complex [GO:0002199]	GO:0002199; GO:0005524; GO:0005622; GO:0005739; GO:0005759; GO:0005813; GO:0007339; GO:0009408; GO:0042026; GO:0043066; GO:0043154; GO:0044297; GO:0090063; GO:1901673
ENSMUSG00000036103	37.16	3.073	1.62	0.000100219	0.00222446	Colec12	collectin sub-family member 12	protein_coding	140792	collagen trimer [GO:0005581]; integral component of membrane [GO:0016021]; carbohydrate binding [GO:0030246]; low-density lipoprotein particle binding [GO:0030169]; metal ion binding [GO:0046872]; signaling pattern recognition receptor activity [GO:0008329]; cellular response to exogenous dsRNA [GO:0071360]; immune response [GO:0006955]; phagocytosis, recognition [GO:0006910]; positive regulation…	cellular response to exogenous dsRNA [GO:0071360]; immune response [GO:0006955]; phagocytosis, recognition [GO:0006910]; positive regulation of cell adhesion molecule production [GO:0060355]; toll-like receptor 3 signaling pathway [GO:0034138]	carbohydrate binding [GO:0030246]; low-density lipoprotein particle binding [GO:0030169]; metal ion binding [GO:0046872]; signaling pattern recognition receptor activity [GO:0008329]	collagen trimer [GO:0005581]; integral component of membrane [GO:0016021]	GO:0005581; GO:0006910; GO:0006955; GO:0008329; GO:0016021; GO:0030169; GO:0030246; GO:0034138; GO:0046872; GO:0060355; GO:0071360
ENSMUSG00000091028	187.81	0.209	-2.259	0.0358034	0.133112	Gm10722		protein_coding		integral component of membrane [GO:0016021]			integral component of membrane [GO:0016021]	GO:0016021
ENSMUSG00000085723	36.31	0.255	-1.974	0.000721884	0.00955756	Gm15915	predicted gene 15915	antisense	100504069
ENSMUSG00000096833	25.84	0.256	-1.965	0.000104986	0.00230943	Igkv4-55		IG_V_gene
ENSMUSG00000076547	23.15	0.257	-1.962	0.00706779	0.0454593	Igkv4-70		IG_V_gene		extracellular space [GO:0005615]; immune response [GO:0006955]; immunoglobulin production [GO:0002377]	immune response [GO:0006955]; immunoglobulin production [GO:0002377]		extracellular space [GO:0005615]	GO:0002377; GO:0005615; GO:0006955
ENSMUSG00000091971	329.92	0.212	-2.239	0.0407827	0.145523	Hspa1a	heat shock protein 1A	protein_coding	193740	aggresome [GO:0016235]; centriole [GO:0005814]; centrosome [GO:0005813]; cytoplasm [GO:0005737]; cytosol [GO:0005829]; inclusion body [GO:0016234]; intracellular ribonucleoprotein complex [GO:0030529]; mitochondrion [GO:0005739]; nuclear speck [GO:0016607]; nucleus [GO:0005634]; perinuclear region of cytoplasm [GO:0048471]; protein complex [GO:0043234]; ATP binding [GO:0005524]; ATPase activity […	DNA repair [GO:0006281]; mRNA catabolic process [GO:0006402]; negative regulation of cell growth [GO:0030308]; negative regulation of cell proliferation [GO:0008285]; negative regulation of transcription from RNA polymerase II promoter in response to stress [GO:0097201]; positive regulation of microtubule nucleation [GO:0090063]; protein refolding [GO:0042026]; regulation of mitotic spindle assem…	ATPase activity [GO:0016887]; ATPase activity, coupled [GO:0042623]; ATP binding [GO:0005524]; C3HC4-type RING finger domain binding [GO:0055131]; cadherin binding [GO:0045296]; denatured protein binding [GO:0031249]; disordered domain specific binding [GO:0097718]; enzyme binding [GO:0019899]; G-protein coupled receptor binding [GO:0001664]; heat shock protein binding [GO:0031072]; histone deace…	aggresome [GO:0016235]; centriole [GO:0005814]; centrosome [GO:0005813]; cytoplasm [GO:0005737]; cytosol [GO:0005829]; inclusion body [GO:0016234]; intracellular ribonucleoprotein complex [GO:0030529]; mitochondrion [GO:0005739]; nuclear speck [GO:0016607]; nucleus [GO:0005634]; perinuclear region of cytoplasm [GO:0048471]; protein complex [GO:0043234]	GO:0000723; GO:0001106; GO:0001664; GO:0005102; GO:0005524; GO:0005634; GO:0005737; GO:0005739; GO:0005813; GO:0005814; GO:0005829; GO:0006281; GO:0006402; GO:0006986; GO:0008285; GO:0009408; GO:0016234; GO:0016235; GO:0016607; GO:0016887; GO:0019899; GO:0030308; GO:0030529; GO:0031072; GO:0031249; GO:0031625; GO:0042026; GO:0042623; GO:0042826; GO:0043234; GO:0044183; GO:0045296; GO:0047485; GO:…
ENSMUSG00000042962	17.42	0.258	-1.955	0.00631959	0.0422713	Gm5436		processed_pseudogene
ENSMUSG00000099241	112.94	0.258	-1.955	1.83279e-07	1.91321e-05	Gm18852	GTPase, very large interferon inducible 1 pseudogene	processed_pseudogene	100417829
ENSMUSG00000060961	90.86	3.065	1.616	2.94124e-06	0.000165016	Slc4a4	solute carrier family 4 (anion exchanger), member 4	protein_coding	54403	integral component of membrane [GO:0016021]; inorganic anion exchanger activity [GO:0005452]		inorganic anion exchanger activity [GO:0005452]	integral component of membrane [GO:0016021]	GO:0005452; GO:0016021
ENSMUSG00000092415	13.18	0.174	-2.521	0.00883139	0.0529338	Gm20513	predicted gene 20513	lincRNA	105245179
ENSMUSG00000102336	20.3	0.258	-1.955	7.83186e-05	0.00189079	Gm37233		lincRNA
ENSMUSG00000087017	11.04	0.258	-1.952	0.00178944	0.0180452	4930417H01Rik		processed_transcript
ENSMUSG00000033256	100.22	3.045	1.607	2.58152e-09	6.00866e-07	Shf	Src homology 2 domain containing F	protein_coding	435684
ENSMUSG00000059895	5123.3	3.043	1.605	3.54652e-06	0.000190297	Ptp4a3	protein tyrosine phosphatase 4a3	protein_coding	19245	protein tyrosine/serine/threonine phosphatase activity [GO:0008138]		protein tyrosine/serine/threonine phosphatase activity [GO:0008138]		GO:0008138
ENSMUSG00000092609	325.17	0.21	-2.25	0.0401786	0.144149	Gm20481		protein_coding
ENSMUSG00000093148	30.93	0.311	-1.686	0.0381012	0.138831	Gm23375		miRNA
ENSMUSG00000097574	16.93	3.043	1.605	7.09276e-05	0.0017654	C920006O11Rik	RIKEN cDNA C920006O11 gene	lincRNA	320295
ENSMUSG00000095571	82.83	0.259	-1.948	5.96438e-06	0.000274884	Ighv5-17		IG_V_gene		blood microparticle [GO:0072562]; external side of plasma membrane [GO:0009897]; immunoglobulin complex, circulating [GO:0042571]; antigen binding [GO:0003823]; immunoglobulin receptor binding [GO:0034987]; B cell receptor signaling pathway [GO:0050853]; complement activation, classical pathway [GO:0006958]; defense response to bacterium [GO:0042742]; innate immune response [GO:0045087]; phagocyt…	B cell receptor signaling pathway [GO:0050853]; complement activation, classical pathway [GO:0006958]; defense response to bacterium [GO:0042742]; innate immune response [GO:0045087]; phagocytosis, engulfment [GO:0006911]; phagocytosis, recognition [GO:0006910]; positive regulation of B cell activation [GO:0050871]	antigen binding [GO:0003823]; immunoglobulin receptor binding [GO:0034987]	blood microparticle [GO:0072562]; external side of plasma membrane [GO:0009897]; immunoglobulin complex, circulating [GO:0042571]	GO:0003823; GO:0006910; GO:0006911; GO:0006958; GO:0009897; GO:0034987; GO:0042571; GO:0042742; GO:0045087; GO:0050853; GO:0050871; GO:0072562
ENSMUSG00000041351	16.81	0.26	-1.944	0.000195413	0.00363869	Rap1gap	Rap1 GTPase-activating protein	protein_coding	110351	GTPase regulator activity [GO:0030695]		GTPase regulator activity [GO:0030695]		GO:0030695
ENSMUSG00000093452	9.47	0.317	-1.657	0.0227801	0.0989818	Zfhx2os	zinc finger homeobox 2, opposite strand	antisense	432855
ENSMUSG00000005339	95.62	0.26	-1.943	0.000526407	0.00758731	Fcer1a	Fc receptor, IgE, high affinity I, alpha polypeptide	protein_coding	14125	external side of plasma membrane [GO:0009897]; integral component of plasma membrane [GO:0005887]; intracellular [GO:0005622]; IgE binding [GO:0019863]; IgE receptor activity [GO:0019767]; activation of JUN kinase activity [GO:0007257]; leukotriene biosynthetic process [GO:0019370]; positive regulation of calcium-mediated signaling [GO:0050850]; positive regulation of granulocyte macrophage colon…	activation of JUN kinase activity [GO:0007257]; leukotriene biosynthetic process [GO:0019370]; positive regulation of calcium-mediated signaling [GO:0050850]; positive regulation of granulocyte macrophage colony-stimulating factor biosynthetic process [GO:0045425]; positive regulation of interleukin-3 biosynthetic process [GO:0045401]; positive regulation of mast cell degranulation [GO:0043306]; …	IgE binding [GO:0019863]; IgE receptor activity [GO:0019767]	external side of plasma membrane [GO:0009897]; integral component of plasma membrane [GO:0005887]; intracellular [GO:0005622]	GO:0001812; GO:0001820; GO:0005622; GO:0005887; GO:0007257; GO:0009897; GO:0019370; GO:0019767; GO:0019863; GO:0043306; GO:0045401; GO:0045425; GO:0050731; GO:0050850
ENSMUSG00000025092	25.04	0.26	-1.941	3.90308e-05	0.00116431	Hspa12a	heat shock protein 12A	protein_coding	73442	ATP binding [GO:0005524]		ATP binding [GO:0005524]		GO:0005524
ENSMUSG00000093861	120.53	0.261	-1.94	2.3971e-05	0.000795522	Igkv1-110		IG_V_gene		extracellular space [GO:0005615]; immune response [GO:0006955]; immunoglobulin production [GO:0002377]	immune response [GO:0006955]; immunoglobulin production [GO:0002377]		extracellular space [GO:0005615]	GO:0002377; GO:0005615; GO:0006955
ENSMUSG00000036815	12.59	0.261	-1.938	0.00272742	0.0237618	Dpp10	dipeptidylpeptidase 10	protein_coding	269109	voltage-gated potassium channel complex [GO:0008076]; ion channel binding [GO:0044325]; serine-type peptidase activity [GO:0008236]; positive regulation of protein localization to plasma membrane [GO:1903078]	positive regulation of protein localization to plasma membrane [GO:1903078]	ion channel binding [GO:0044325]; serine-type peptidase activity [GO:0008236]	voltage-gated potassium channel complex [GO:0008076]	GO:0008076; GO:0008236; GO:0044325; GO:1903078
ENSMUSG00000086196	249.81	0.261	-1.938	1.09914e-12	5.11662e-10	Gm13571	predicted gene 13571	antisense	102636093
ENSMUSG00000032656	1333.61	3.036	1.602	0.00176492	0.0179663	March3	membrane-associated ring finger (C3HC4) 3	protein_coding	320253	integral component of membrane [GO:0016021]; zinc ion binding [GO:0008270]		zinc ion binding [GO:0008270]	integral component of membrane [GO:0016021]	GO:0008270; GO:0016021
ENSMUSG00000099047	12.78	0.261	-1.938	0.00039184	0.00608571	Mir7029	microRNA 7029	miRNA	102466790
ENSMUSG00000087047	36.17	0.261	-1.937	9.17978e-08	1.09043e-05	1700110K17Rik		antisense
ENSMUSG00000094075	59.99	0.33	-1.601	0.0136498	0.0709643	Ighv1-80		IG_V_gene		blood microparticle [GO:0072562]; external side of plasma membrane [GO:0009897]; immunoglobulin complex, circulating [GO:0042571]; antigen binding [GO:0003823]; immunoglobulin receptor binding [GO:0034987]; B cell receptor signaling pathway [GO:0050853]; complement activation, classical pathway [GO:0006958]; defense response to bacterium [GO:0042742]; innate immune response [GO:0045087]; phagocyt…	B cell receptor signaling pathway [GO:0050853]; complement activation, classical pathway [GO:0006958]; defense response to bacterium [GO:0042742]; innate immune response [GO:0045087]; phagocytosis, engulfment [GO:0006911]; phagocytosis, recognition [GO:0006910]; positive regulation of B cell activation [GO:0050871]	antigen binding [GO:0003823]; immunoglobulin receptor binding [GO:0034987]	blood microparticle [GO:0072562]; external side of plasma membrane [GO:0009897]; immunoglobulin complex, circulating [GO:0042571]	GO:0003823; GO:0006910; GO:0006911; GO:0006958; GO:0009897; GO:0034987; GO:0042571; GO:0042742; GO:0045087; GO:0050853; GO:0050871; GO:0072562
ENSMUSG00000005696	17.05	0.262	-1.933	0.00211062	0.0200847	Sh2d1a	SH2 domain containing 1A	protein_coding	20400	cytoplasm [GO:0005737]; SH3/SH2 adaptor activity [GO:0005070]; adaptive immune response [GO:0002250]; cell-cell signaling [GO:0007267]; cellular defense response [GO:0006968]; humoral immune response [GO:0006959]; innate immune response [GO:0045087]; positive regulation of natural killer cell mediated cytotoxicity [GO:0045954]	adaptive immune response [GO:0002250]; cell-cell signaling [GO:0007267]; cellular defense response [GO:0006968]; humoral immune response [GO:0006959]; innate immune response [GO:0045087]; positive regulation of natural killer cell mediated cytotoxicity [GO:0045954]	SH3/SH2 adaptor activity [GO:0005070]	cytoplasm [GO:0005737]	GO:0002250; GO:0005070; GO:0005737; GO:0006959; GO:0006968; GO:0007267; GO:0045087; GO:0045954
ENSMUSG00000068227	360.2	0.262	-1.933	5.73295e-05	0.00150803	Il2rb	interleukin 2 receptor, beta chain	protein_coding	16185	external side of plasma membrane [GO:0009897]; integral component of membrane [GO:0016021]; plasma membrane [GO:0005886]; interleukin-2 binding [GO:0019976]; interleukin-2 receptor activity [GO:0004911]; cytokine-mediated signaling pathway [GO:0019221]; negative regulation of apoptotic process [GO:0043066]	cytokine-mediated signaling pathway [GO:0019221]; negative regulation of apoptotic process [GO:0043066]	interleukin-2 binding [GO:0019976]; interleukin-2 receptor activity [GO:0004911]	external side of plasma membrane [GO:0009897]; integral component of membrane [GO:0016021]; plasma membrane [GO:0005886]	GO:0004911; GO:0005886; GO:0009897; GO:0016021; GO:0019221; GO:0019976; GO:0043066
ENSMUSG00000054247	36.42	0.262	-1.932	4.62133e-05	0.00130852	Gm9939		bidirectional_promoter_lncRNA
ENSMUSG00000076620	419.71	0.262	-1.932	2.13068e-08	3.49512e-06	Ighj2		IG_J_gene
ENSMUSG00000094230	20.68	0.303	-1.721	0.0119732	0.0650761	Gm21847		antisense
ENSMUSG00000094433	56.28	0.262	-1.932	0.00327634	0.0270526	Igkv5-43		IG_V_gene		extracellular space [GO:0005615]; immune response [GO:0006955]; immunoglobulin production [GO:0002377]	immune response [GO:0006955]; immunoglobulin production [GO:0002377]		extracellular space [GO:0005615]	GO:0002377; GO:0005615; GO:0006955
ENSMUSG00000094164	33.98	0.265	-1.914	0.00400378	0.0309938	Ighv2-3		IG_V_gene		blood microparticle [GO:0072562]; external side of plasma membrane [GO:0009897]; immunoglobulin complex, circulating [GO:0042571]; antigen binding [GO:0003823]; immunoglobulin receptor binding [GO:0034987]; B cell receptor signaling pathway [GO:0050853]; complement activation, classical pathway [GO:0006958]; defense response to bacterium [GO:0042742]; innate immune response [GO:0045087]; phagocyt…	B cell receptor signaling pathway [GO:0050853]; complement activation, classical pathway [GO:0006958]; defense response to bacterium [GO:0042742]; innate immune response [GO:0045087]; phagocytosis, engulfment [GO:0006911]; phagocytosis, recognition [GO:0006910]; positive regulation of B cell activation [GO:0050871]	antigen binding [GO:0003823]; immunoglobulin receptor binding [GO:0034987]	blood microparticle [GO:0072562]; external side of plasma membrane [GO:0009897]; immunoglobulin complex, circulating [GO:0042571]	GO:0003823; GO:0006910; GO:0006911; GO:0006958; GO:0009897; GO:0034987; GO:0042571; GO:0042742; GO:0045087; GO:0050853; GO:0050871; GO:0072562
ENSMUSG00000094117	62.69	0.266	-1.91	0.00107811	0.0127361	Igkv3-12		IG_V_gene
ENSMUSG00000078502	627.94	0.266	-1.909	9.98697e-10	2.6063e-07	Gm13212	predicted gene 13212	protein_coding	433801	intracellular [GO:0005622]; metal ion binding [GO:0046872]; nucleic acid binding [GO:0003676]; regulation of transcription, DNA-templated [GO:0006355]	regulation of transcription, DNA-templated [GO:0006355]	metal ion binding [GO:0046872]; nucleic acid binding [GO:0003676]	intracellular [GO:0005622]	GO:0003676; GO:0005622; GO:0006355; GO:0046872
ENSMUSG00000110692	18.06	0.267	-1.906	0.00133563	0.014709	Gm45761		antisense
ENSMUSG00000002228	19.22	0.267	-1.905	0.000378944	0.00594446	Ppm1j	protein phosphatase 1J	protein_coding	71887	protein serine/threonine phosphatase activity [GO:0004722]; protein dephosphorylation [GO:0006470]	protein dephosphorylation [GO:0006470]	protein serine/threonine phosphatase activity [GO:0004722]		GO:0004722; GO:0006470
ENSMUSG00000036352	3430.29	3.035	1.602	0.000864722	0.0108557	Ubac1	ubiquitin associated domain containing 1	protein_coding	98766
ENSMUSG00000112880	26.17	3.026	1.598	2.5125e-06	0.000147698	RP23-168F21.4		bidirectional_promoter_lncRNA
ENSMUSG00000108897	42.34	3.028	1.598	0.000922736	0.0113442	Gm44861		TEC
ENSMUSG00000085754	672.12	0.269	-1.894	3.56265e-09	7.76748e-07	Gm15886		antisense
ENSMUSG00000096498	35.24	0.269	-1.893	0.00145367	0.0156599	Ighv2-5		IG_V_gene
ENSMUSG00000086654	22.01	0.27	-1.891	0.00216473	0.0205316	Gm13165		antisense
ENSMUSG00000031789	11.67	0.27	-1.89	0.000231394	0.00415592	Cngb1	cyclic nucleotide gated channel beta 1	protein_coding	333329	membrane [GO:0016020]; photoreceptor outer segment [GO:0001750]; cyclic nucleotide-gated ion channel activity [GO:0043855]; photoreceptor cell maintenance [GO:0045494]; photoreceptor cell outer segment organization [GO:0035845]; phototransduction [GO:0007602]; protein localization to organelle [GO:0033365]; sensory perception of smell [GO:0007608]	photoreceptor cell maintenance [GO:0045494]; photoreceptor cell outer segment organization [GO:0035845]; phototransduction [GO:0007602]; protein localization to organelle [GO:0033365]; sensory perception of smell [GO:0007608]	cyclic nucleotide-gated ion channel activity [GO:0043855]	membrane [GO:0016020]; photoreceptor outer segment [GO:0001750]	GO:0001750; GO:0007602; GO:0007608; GO:0016020; GO:0033365; GO:0035845; GO:0043855; GO:0045494
ENSMUSG00000024298	372.84	0.27	-1.889	8.49728e-07	6.41917e-05	Zfp871	zinc finger protein 871	protein_coding	208292	intracellular [GO:0005622]; metal ion binding [GO:0046872]; nucleic acid binding [GO:0003676]; regulation of transcription, DNA-templated [GO:0006355]	regulation of transcription, DNA-templated [GO:0006355]	metal ion binding [GO:0046872]; nucleic acid binding [GO:0003676]	intracellular [GO:0005622]	GO:0003676; GO:0005622; GO:0006355; GO:0046872
ENSMUSG00000039062	19.74	0.27	-1.889	0.000374512	0.00589634	Anpep	alanyl (membrane) aminopeptidase	protein_coding	16790	external side of plasma membrane [GO:0009897]; proteolysis [GO:0006508]	proteolysis [GO:0006508]		external side of plasma membrane [GO:0009897]	GO:0006508; GO:0009897
ENSMUSG00000076615	185.22	0.271	-1.886	5.83327e-06	0.000271547	Ighg3		IG_C_gene		blood microparticle [GO:0072562]; external side of plasma membrane [GO:0009897]; extracellular space [GO:0005615]; immunoglobulin complex, circulating [GO:0042571]; antigen binding [GO:0003823]; immunoglobulin receptor binding [GO:0034987]; B cell receptor signaling pathway [GO:0050853]; complement activation, classical pathway [GO:0006958]; defense response to bacterium [GO:0042742]; innate immu…	B cell receptor signaling pathway [GO:0050853]; complement activation, classical pathway [GO:0006958]; defense response to bacterium [GO:0042742]; innate immune response [GO:0045087]; phagocytosis, engulfment [GO:0006911]; phagocytosis, recognition [GO:0006910]; positive regulation of B cell activation [GO:0050871]	antigen binding [GO:0003823]; immunoglobulin receptor binding [GO:0034987]	blood microparticle [GO:0072562]; external side of plasma membrane [GO:0009897]; extracellular space [GO:0005615]; immunoglobulin complex, circulating [GO:0042571]	GO:0003823; GO:0005615; GO:0006910; GO:0006911; GO:0006958; GO:0009897; GO:0034987; GO:0042571; GO:0042742; GO:0045087; GO:0050853; GO:0050871; GO:0072562
ENSMUSG00000018411	22.29	3.022	1.595	0.000421583	0.00643166	Mapt	microtubule-associated protein tau	protein_coding	17762	cytoplasm [GO:0005737]; microtubule [GO:0005874]; microtubule binding [GO:0008017]		microtubule binding [GO:0008017]	cytoplasm [GO:0005737]; microtubule [GO:0005874]	GO:0005737; GO:0005874; GO:0008017
ENSMUSG00000093973	1100.27	0.274	-1.869	9.95432e-06	0.000395561	Mrgpra2a	MAS-related GPR, member A2A	protein_coding	668727	integral component of membrane [GO:0016021]; G-protein coupled receptor activity [GO:0004930]		G-protein coupled receptor activity [GO:0004930]	integral component of membrane [GO:0016021]	GO:0004930; GO:0016021
ENSMUSG00000087579	12.48	0.274	-1.866	0.00016305	0.00320592	1500017E21Rik	RIKEN cDNA 1500017E21 gene	processed_transcript	668215
ENSMUSG00000095186	276.89	0.173	-2.529	0.0171461	0.0824236	Gm10718		protein_coding		integral component of membrane [GO:0016021]			integral component of membrane [GO:0016021]	GO:0016021
ENSMUSG00000078496	76	0.275	-1.865	0.000568186	0.00800854	Zfp982	predicted gene 13152	protein_coding	195531	intracellular [GO:0005622]; metal ion binding [GO:0046872]; nucleic acid binding [GO:0003676]; regulation of transcription, DNA-templated [GO:0006355]	regulation of transcription, DNA-templated [GO:0006355]	metal ion binding [GO:0046872]; nucleic acid binding [GO:0003676]	intracellular [GO:0005622]	GO:0003676; GO:0005622; GO:0006355; GO:0046872
ENSMUSG00000095280	274.58	0.186	-2.424	0.0166507	0.0810832	Gm21738		protein_coding		integral component of membrane [GO:0016021]			integral component of membrane [GO:0016021]	GO:0016021
ENSMUSG00000032126	6667.32	3.013	1.591	0.00210455	0.020038	Hmbs	hydroxymethylbilane synthase	protein_coding	15288	hydroxymethylbilane synthase activity [GO:0004418]; tetrapyrrole biosynthetic process [GO:0033014]	tetrapyrrole biosynthetic process [GO:0033014]	hydroxymethylbilane synthase activity [GO:0004418]		GO:0004418; GO:0033014
ENSMUSG00000097879	22.29	0.275	-1.864	0.00153061	0.0161837	Gm26869		lincRNA
ENSMUSG00000095351	87.65	0.34	-1.554	0.0111071	0.0616645	Igkv3-2		IG_V_gene		extracellular space [GO:0005615]; immune response [GO:0006955]; immunoglobulin production [GO:0002377]	immune response [GO:0006955]; immunoglobulin production [GO:0002377]		extracellular space [GO:0005615]	GO:0002377; GO:0005615; GO:0006955
ENSMUSG00000036304	10.21	0.275	-1.862	0.000946165	0.0115744	Zdhhc23	zinc finger, DHHC domain containing 23	protein_coding	332175	integral component of membrane [GO:0016021]; protein-cysteine S-palmitoyltransferase activity [GO:0019706]; protein localization to plasma membrane [GO:0072659]; protein palmitoylation [GO:0018345]	protein localization to plasma membrane [GO:0072659]; protein palmitoylation [GO:0018345]	protein-cysteine S-palmitoyltransferase activity [GO:0019706]	integral component of membrane [GO:0016021]	GO:0016021; GO:0018345; GO:0019706; GO:0072659
ENSMUSG00000070469	17.22	0.276	-1.86	3.9165e-05	0.00116431	Adamtsl3	ADAMTS-like 3	protein_coding	269959	intracellular membrane-bounded organelle [GO:0043231]			intracellular membrane-bounded organelle [GO:0043231]	GO:0043231
ENSMUSG00000096719	1259.53	0.277	-1.854	1.98848e-06	0.000123645	Mrgpra2b	MAS-related GPR, member A2B	protein_coding	235712	integral component of membrane [GO:0016021]; G-protein coupled receptor activity [GO:0004930]		G-protein coupled receptor activity [GO:0004930]	integral component of membrane [GO:0016021]	GO:0004930; GO:0016021
ENSMUSG00000040253	433.57	0.277	-1.852	6.95911e-08	8.75498e-06	Gbp7	guanylate binding protein 7	protein_coding	229900	cytoplasmic vesicle [GO:0031410]; symbiont-containing vacuole membrane [GO:0020005]; GTP binding [GO:0005525]; GTPase activity [GO:0003924]; adhesion of symbiont to host [GO:0044406]; cellular response to interferon-gamma [GO:0071346]; defense response to Gram-positive bacterium [GO:0050830]; defense response to protozoan [GO:0042832]	adhesion of symbiont to host [GO:0044406]; cellular response to interferon-gamma [GO:0071346]; defense response to Gram-positive bacterium [GO:0050830]; defense response to protozoan [GO:0042832]	GTPase activity [GO:0003924]; GTP binding [GO:0005525]	cytoplasmic vesicle [GO:0031410]; symbiont-containing vacuole membrane [GO:0020005]	GO:0003924; GO:0005525; GO:0020005; GO:0031410; GO:0042832; GO:0044406; GO:0050830; GO:0071346
ENSMUSG00000095547	313.21	0.168	-2.57	0.0133994	0.0700642	Gm10719		protein_coding		integral component of membrane [GO:0016021]			integral component of membrane [GO:0016021]	GO:0016021
ENSMUSG00000096941	16.41	0.277	-1.852	3.56226e-05	0.00109321	Gm26720		lincRNA
ENSMUSG00000073008	61.28	0.277	-1.85	8.33118e-05	0.00197939	Gpr174	G protein-coupled receptor 174	protein_coding	213439	integral component of membrane [GO:0016021]; plasma membrane [GO:0005886]; bioactive lipid receptor activity [GO:0045125]; T cell homeostasis [GO:0043029]	T cell homeostasis [GO:0043029]	bioactive lipid receptor activity [GO:0045125]	integral component of membrane [GO:0016021]; plasma membrane [GO:0005886]	GO:0005886; GO:0016021; GO:0043029; GO:0045125
ENSMUSG00000105928	12.84	0.278	-1.849	0.000247963	0.00435195	Gm9256		processed_pseudogene
ENSMUSG00000095210	75.45	0.278	-1.845	0.00319082	0.0266789	Ighv5-9-1		IG_V_gene
ENSMUSG00000038304	37.25	0.281	-1.833	0.000430069	0.0065322	Cd160	CD160 antigen	protein_coding	54215	anchored component of plasma membrane [GO:0046658]; MHC class I receptor activity [GO:0032393]; receptor binding [GO:0005102]; defense response to Gram-negative bacterium [GO:0050829]	defense response to Gram-negative bacterium [GO:0050829]	MHC class I receptor activity [GO:0032393]; receptor binding [GO:0005102]	anchored component of plasma membrane [GO:0046658]	GO:0005102; GO:0032393; GO:0046658; GO:0050829
ENSMUSG00000097845	71.69	0.282	-1.825	1.44707e-07	1.58753e-05	A230020J21Rik	RIKEN cDNA A230020J21 gene	antisense	100125339
ENSMUSG00000109836	26.08	0.283	-1.824	0.000356398	0.00568389	Gm45884		TEC
ENSMUSG00000053846	66.08	0.283	-1.82	0.000180147	0.00344923	Lipg	lipase, endothelial	protein_coding	16891	cell surface [GO:0009986]; early endosome [GO:0005769]; extracellular space [GO:0005615]; Golgi apparatus [GO:0005794]; heparin binding [GO:0008201]; lipoprotein lipase activity [GO:0004465]; phosphatidylcholine 1-acylhydrolase activity [GO:0008970]; phospholipase activity [GO:0004620]; cell proliferation [GO:0008283]; cholesterol homeostasis [GO:0042632]; high-density lipoprotein particle remode…	cell proliferation [GO:0008283]; cholesterol homeostasis [GO:0042632]; high-density lipoprotein particle remodeling [GO:0034375]; lipid catabolic process [GO:0016042]; phospholipid homeostasis [GO:0055091]; positive regulation of cholesterol transport [GO:0032376]; positive regulation of high-density lipoprotein particle clearance [GO:0010983]; regulation of lipoprotein metabolic process [GO:0050…	heparin binding [GO:0008201]; lipoprotein lipase activity [GO:0004465]; phosphatidylcholine 1-acylhydrolase activity [GO:0008970]; phospholipase activity [GO:0004620]	cell surface [GO:0009986]; early endosome [GO:0005769]; extracellular space [GO:0005615]; Golgi apparatus [GO:0005794]	GO:0004465; GO:0004620; GO:0005615; GO:0005769; GO:0005794; GO:0007584; GO:0008201; GO:0008283; GO:0008970; GO:0009986; GO:0010983; GO:0016042; GO:0032376; GO:0034375; GO:0042632; GO:0043691; GO:0050746; GO:0055091
ENSMUSG00000076608	356.36	0.284	-1.815	6.12082e-08	8.10259e-06	Igkj5		IG_J_gene
ENSMUSG00000095891	189.06	0.214	-2.221	0.0279603	0.113521	Gm10717		protein_coding		integral component of membrane [GO:0016021]			integral component of membrane [GO:0016021]	GO:0016021
ENSMUSG00000102324	12.53	0.284	-1.815	0.00114181	0.0131548	Gm19721		TEC
ENSMUSG00000095940	20.85	0.142	-2.814	0.0334195	0.127374	Gm16416		processed_pseudogene
ENSMUSG00000021614	266.01	0.285	-1.811	0.00249657	0.0224783	Vcan	versican	protein_coding	13003	extracellular matrix [GO:0031012]; extracellular space [GO:0005615]			extracellular matrix [GO:0031012]; extracellular space [GO:0005615]	GO:0005615; GO:0031012
ENSMUSG00000110458	30.36	0.285	-1.811	0.000179506	0.00344684	Gm21769		processed_pseudogene
ENSMUSG00000068252	24.94	0.285	-1.809	0.00161884	0.0168783	Apol7b	apolipoprotein L 7b	protein_coding	278679	extracellular region [GO:0005576]; lipid binding [GO:0008289]; lipid transport [GO:0006869]; lipoprotein metabolic process [GO:0042157]	lipid transport [GO:0006869]; lipoprotein metabolic process [GO:0042157]	lipid binding [GO:0008289]	extracellular region [GO:0005576]	GO:0005576; GO:0006869; GO:0008289; GO:0042157
ENSMUSG00000104969	10.58	0.286	-1.807	0.000720983	0.00955756	Gm43445		sense_intronic
ENSMUSG00000112736	52.03	0.288	-1.798	2.11441e-07	2.14227e-05	RP23-210F14.1		TEC
ENSMUSG00000104897	8.54	0.289	-1.792	0.00667433	0.0437938	Gm43203		TEC
ENSMUSG00000032422	1403.28	0.29	-1.788	0.00010427	0.00229955	Snx14	sorting nexin 14	protein_coding	244962	integral component of membrane [GO:0016021]			integral component of membrane [GO:0016021]	GO:0016021
ENSMUSG00000102049	270.03	0.289	-1.788	7.12671e-07	5.57957e-05	Zbed6	zinc finger, BED type containing 6	protein_coding	667118
ENSMUSG00000071716	52.73	0.29	-1.785	0.00107122	0.0126635	Apol7e	apolipoprotein L 7e	protein_coding	666348	extracellular region [GO:0005576]; lipid binding [GO:0008289]; lipid transport [GO:0006869]; lipoprotein metabolic process [GO:0042157]	lipid transport [GO:0006869]; lipoprotein metabolic process [GO:0042157]	lipid binding [GO:0008289]	extracellular region [GO:0005576]	GO:0005576; GO:0006869; GO:0008289; GO:0042157
ENSMUSG00000096519	97.36	0.142	-2.816	0.0198263	0.0907093	Gm10721		protein_coding		integral component of membrane [GO:0016021]			integral component of membrane [GO:0016021]	GO:0016021
ENSMUSG00000096594	59.85	0.241	-2.052	0.0198282	0.0907093	Igkv8-19		IG_V_gene		extracellular space [GO:0005615]; immune response [GO:0006955]; immunoglobulin production [GO:0002377]	immune response [GO:0006955]; immunoglobulin production [GO:0002377]		extracellular space [GO:0005615]	GO:0002377; GO:0005615; GO:0006955
ENSMUSG00000102780	27.45	0.291	-1.782	0.000263897	0.00455903	Gm38253		TEC
ENSMUSG00000096020	24.89	0.291	-1.78	0.00428629	0.0324515	Ighv1-75		IG_V_gene		blood microparticle [GO:0072562]; external side of plasma membrane [GO:0009897]; immunoglobulin complex, circulating [GO:0042571]; antigen binding [GO:0003823]; immunoglobulin receptor binding [GO:0034987]; B cell receptor signaling pathway [GO:0050853]; complement activation, classical pathway [GO:0006958]; defense response to bacterium [GO:0042742]; innate immune response [GO:0045087]; phagocyt…	B cell receptor signaling pathway [GO:0050853]; complement activation, classical pathway [GO:0006958]; defense response to bacterium [GO:0042742]; innate immune response [GO:0045087]; phagocytosis, engulfment [GO:0006911]; phagocytosis, recognition [GO:0006910]; positive regulation of B cell activation [GO:0050871]	antigen binding [GO:0003823]; immunoglobulin receptor binding [GO:0034987]	blood microparticle [GO:0072562]; external side of plasma membrane [GO:0009897]; immunoglobulin complex, circulating [GO:0042571]	GO:0003823; GO:0006910; GO:0006911; GO:0006958; GO:0009897; GO:0034987; GO:0042571; GO:0042742; GO:0045087; GO:0050853; GO:0050871; GO:0072562
ENSMUSG00000024910	122.88	0.291	-1.78	0.000672402	0.00909062	Ctsw	cathepsin W	protein_coding	13041	extracellular space [GO:0005615]; lysosome [GO:0005764]; cysteine-type endopeptidase activity [GO:0004197]; proteolysis involved in cellular protein catabolic process [GO:0051603]	proteolysis involved in cellular protein catabolic process [GO:0051603]	cysteine-type endopeptidase activity [GO:0004197]	extracellular space [GO:0005615]; lysosome [GO:0005764]	GO:0004197; GO:0005615; GO:0005764; GO:0051603
ENSMUSG00000030149	183.33	0.291	-1.78	0.000281643	0.00480299	Klrk1	killer cell lectin-like receptor subfamily K, member 1	protein_coding	27007	cell surface [GO:0009986]; external side of plasma membrane [GO:0009897]; integral component of membrane [GO:0016021]; plasma membrane [GO:0005886]; carbohydrate binding [GO:0030246]; kinase binding [GO:0019900]; MHC class I protein binding [GO:0042288]; MHC class Ib receptor activity [GO:0032394]; protein homodimerization activity [GO:0042803]; adaptive immune response [GO:0002250]; cell differe…	adaptive immune response [GO:0002250]; cell differentiation [GO:0030154]; cellular response to lipopolysaccharide [GO:0071222]; defense response to Gram-positive bacterium [GO:0050830]; natural killer cell activation [GO:0030101]; natural killer cell mediated cytotoxicity [GO:0042267]; negative regulation of GTPase activity [GO:0034260]; negative regulation of natural killer cell chemotaxis [GO:2…	carbohydrate binding [GO:0030246]; kinase binding [GO:0019900]; MHC class Ib receptor activity [GO:0032394]; MHC class I protein binding [GO:0042288]; protein homodimerization activity [GO:0042803]	cell surface [GO:0009986]; external side of plasma membrane [GO:0009897]; integral component of membrane [GO:0016021]; plasma membrane [GO:0005886]	GO:0002223; GO:0002250; GO:0005886; GO:0009897; GO:0009986; GO:0016021; GO:0019900; GO:0030101; GO:0030154; GO:0030246; GO:0032394; GO:0032729; GO:0034260; GO:0042267; GO:0042288; GO:0042803; GO:0045429; GO:0045954; GO:0050830; GO:0071222; GO:2000502
ENSMUSG00000076583	41.49	0.291	-1.779	2.81426e-07	2.67806e-05	Igkv8-24		IG_V_gene
ENSMUSG00000096844	9.72	0.224	-2.161	0.0148754	0.0749822	Igkv6-14		IG_V_gene
ENSMUSG00000076757	25.99	0.293	-1.771	0.000729362	0.00961969	Tcrg-C4		TR_C_gene		integral component of membrane [GO:0016021]			integral component of membrane [GO:0016021]	GO:0016021
ENSMUSG00000083596	517.86	0.296	-1.758	0.000619929	0.00857643	Rpl21-ps15		processed_pseudogene
ENSMUSG00000096987	14.12	3.086	1.626	0.0161342	0.079308	Gm26525		lincRNA
ENSMUSG00000096992	5.61	0.152	-2.718	0.0113714	0.0625156	Gm26788		processed_transcript
ENSMUSG00000084834	58.89	0.296	-1.756	1.94082e-05	0.000673964	4930565N06Rik	RIKEN cDNA 4930565N06 gene	antisense	68306
ENSMUSG00000054871	30.62	3.013	1.591	6.04488e-06	0.000275706	Tmem158	transmembrane protein 158	protein_coding	72309	integral component of membrane [GO:0016021]; peptide binding [GO:0042277]		peptide binding [GO:0042277]	integral component of membrane [GO:0016021]	GO:0016021; GO:0042277
ENSMUSG00000007783	16.31	3.011	1.59	0.00609139	0.0412252	Cpt1c	carnitine palmitoyltransferase 1c	protein_coding	78070	integral component of membrane [GO:0016021]; transferase activity, transferring acyl groups [GO:0016746]		transferase activity, transferring acyl groups [GO:0016746]	integral component of membrane [GO:0016021]	GO:0016021; GO:0016746
ENSMUSG00000097312	1049.75	0.197	-2.34	0.0205671	0.0925653	Gm26870		lincRNA
ENSMUSG00000029152	601.13	0.297	-1.752	8.48616e-13	4.29899e-10	Ociad1	OCIA domain containing 1	protein_coding	68095
ENSMUSG00000017978	19.63	0.298	-1.747	0.00179559	0.0180683	Cadps2	Ca2+-dependent activator protein for secretion 2	protein_coding	320405	cytoplasmic vesicle [GO:0031410]; postsynaptic membrane [GO:0045211]; presynaptic membrane [GO:0042734]; cellular response to starvation [GO:0009267]; dense core granule exocytosis [GO:1990504]; positive regulation of exocytosis [GO:0045921]; synaptic vesicle priming [GO:0016082]	cellular response to starvation [GO:0009267]; dense core granule exocytosis [GO:1990504]; positive regulation of exocytosis [GO:0045921]; synaptic vesicle priming [GO:0016082]		cytoplasmic vesicle [GO:0031410]; postsynaptic membrane [GO:0045211]; presynaptic membrane [GO:0042734]	GO:0009267; GO:0016082; GO:0031410; GO:0042734; GO:0045211; GO:0045921; GO:1990504
ENSMUSG00000023031	158.66	3	1.585	0.000619253	0.00857396	Cela1	chymotrypsin-like elastase family, member 1	protein_coding	109901	extracellular space [GO:0005615]; metal ion binding [GO:0046872]; serine-type endopeptidase activity [GO:0004252]; digestive system development [GO:0055123]; elastin catabolic process [GO:0060309]; exocrine pancreas development [GO:0031017]; inflammatory response [GO:0006954]; multicellular organism growth [GO:0035264]; negative regulation of transcription by RNA polymerase II [GO:0000122]; pancr…	digestive system development [GO:0055123]; elastin catabolic process [GO:0060309]; exocrine pancreas development [GO:0031017]; inflammatory response [GO:0006954]; multicellular organism growth [GO:0035264]; negative regulation of transcription by RNA polymerase II [GO:0000122]; pancreas morphogenesis [GO:0061113]; positive regulation of angiogenesis [GO:0045766]; positive regulation of transcript…	metal ion binding [GO:0046872]; serine-type endopeptidase activity [GO:0004252]	extracellular space [GO:0005615]	GO:0000122; GO:0004252; GO:0005615; GO:0006954; GO:0009791; GO:0016055; GO:0031017; GO:0035264; GO:0042127; GO:0045595; GO:0045766; GO:0045944; GO:0046872; GO:0048771; GO:0055123; GO:0060309; GO:0061113
ENSMUSG00000042379	48.52	2.994	1.582	0.0050539	0.0364229	Esm1	endothelial cell-specific molecule 1	protein_coding	71690	extracellular region [GO:0005576]; hepatocyte growth factor receptor binding [GO:0005171]; insulin-like growth factor binding [GO:0005520]; integrin binding [GO:0005178]; angiogenesis [GO:0001525]; positive regulation of cell proliferation [GO:0008284]; positive regulation of hepatocyte growth factor receptor signaling pathway [GO:1902204]; regulation of cell growth [GO:0001558]; sprouting angiog…	angiogenesis [GO:0001525]; positive regulation of cell proliferation [GO:0008284]; positive regulation of hepatocyte growth factor receptor signaling pathway [GO:1902204]; regulation of cell growth [GO:0001558]; sprouting angiogenesis [GO:0002040]	hepatocyte growth factor receptor binding [GO:0005171]; insulin-like growth factor binding [GO:0005520]; integrin binding [GO:0005178]	extracellular region [GO:0005576]	GO:0001525; GO:0001558; GO:0002040; GO:0005171; GO:0005178; GO:0005520; GO:0005576; GO:0008284; GO:1902204
ENSMUSG00000091562	53.51	0.3	-1.739	4.02344e-06	0.000208336	Crybg3		processed_transcript
ENSMUSG00000106005	17.11	0.3	-1.738	3.5754e-05	0.00109383	Gm29151		antisense
ENSMUSG00000041245	525.09	0.3	-1.736	0.000611719	0.00849127	Wnk3	WNK lysine deficient protein kinase 3	protein_coding	279561	adherens junction [GO:0005912]; bicellular tight junction [GO:0005923]; cytoplasm [GO:0005737]; cytosol [GO:0005829]; ATP binding [GO:0005524]; chloride channel inhibitor activity [GO:0019869]; protein kinase activity [GO:0004672]; protein serine/threonine kinase activity [GO:0004674]; intracellular signal transduction [GO:0035556]; negative regulation of apoptotic process [GO:0043066]; negative …	intracellular signal transduction [GO:0035556]; negative regulation of apoptotic process [GO:0043066]; negative regulation of pancreatic juice secretion [GO:0090188]; positive regulation of calcium ion transport [GO:0051928]; positive regulation of ion transmembrane transporter activity [GO:0032414]; positive regulation of peptidyl-threonine phosphorylation [GO:0010800]; positive regulation of pr…	ATP binding [GO:0005524]; chloride channel inhibitor activity [GO:0019869]; protein kinase activity [GO:0004672]; protein serine/threonine kinase activity [GO:0004674]	adherens junction [GO:0005912]; bicellular tight junction [GO:0005923]; cytoplasm [GO:0005737]; cytosol [GO:0005829]	GO:0004672; GO:0004674; GO:0005524; GO:0005737; GO:0005829; GO:0005912; GO:0005923; GO:0006468; GO:0010765; GO:0010800; GO:0019869; GO:0032414; GO:0035556; GO:0043066; GO:0046777; GO:0051928; GO:0072659; GO:0090188; GO:0090279; GO:1903078; GO:2000021; GO:2000651
ENSMUSG00000097661	638.17	0.3	-1.736	1.30045e-09	3.34282e-07	Gm26763		lincRNA
ENSMUSG00000035934	37.4	0.302	-1.728	1.18403e-05	0.000453218	Pknox2	Pbx/knotted 1 homeobox 2	protein_coding	208076
ENSMUSG00000047959	52.58	0.303	-1.724	0.000776924	0.0100884	Kcna3	potassium voltage-gated channel, shaker-related subfamily, member 3	protein_coding	16491	axon [GO:0030424]; integral component of membrane [GO:0016021]; membrane raft [GO:0045121]; voltage-gated potassium channel complex [GO:0008076]; delayed rectifier potassium channel activity [GO:0005251]; outward rectifier potassium channel activity [GO:0015271]; voltage-gated potassium channel activity [GO:0005249]; potassium ion transmembrane transport [GO:0071805]; protein homooligomerization …	potassium ion transmembrane transport [GO:0071805]; protein homooligomerization [GO:0051260]; regulation of ion transmembrane transport [GO:0034765]	delayed rectifier potassium channel activity [GO:0005251]; outward rectifier potassium channel activity [GO:0015271]; voltage-gated potassium channel activity [GO:0005249]	axon [GO:0030424]; integral component of membrane [GO:0016021]; membrane raft [GO:0045121]; voltage-gated potassium channel complex [GO:0008076]	GO:0005249; GO:0005251; GO:0008076; GO:0015271; GO:0016021; GO:0030424; GO:0034765; GO:0045121; GO:0051260; GO:0071805
ENSMUSG00000107215	48.81	0.303	-1.723	8.6188e-05	0.00203357	Gm43197		TEC
ENSMUSG00000041180	18.6	0.303	-1.722	0.000446388	0.00670321	Hectd2	HECT domain containing 2	protein_coding	226098	ubiquitin-protein transferase activity [GO:0004842]		ubiquitin-protein transferase activity [GO:0004842]		GO:0004842
ENSMUSG00000090021	12.73	0.304	-1.719	0.00115272	0.013254	Gm6493		unprocessed_pseudogene
ENSMUSG00000097799	315.77	0.305	-1.715	4.2004e-13	2.19235e-10	Gm26899		lincRNA
ENSMUSG00000041362	63.36	0.305	-1.711	8.15756e-07	6.24471e-05	Shtn1	shootin 1	protein_coding	71653	axon [GO:0030424]; axonal growth cone [GO:0044295]; cell leading edge [GO:0031252]; cytoplasm [GO:0005737]; filopodium [GO:0030175]; growth cone [GO:0030426]; lamellipodium [GO:0030027]; microtubule [GO:0005874]; microtubule associated complex [GO:0005875]; microtubule cytoskeleton [GO:0015630]; perikaryon [GO:0043204]; perinuclear region of cytoplasm [GO:0048471]; actin filament binding [GO:0051…	actin filament bundle retrograde transport [GO:0061573]; axonogenesis [GO:0007409]; Cdc42 protein signal transduction [GO:0032488]; cytoplasmic actin-based contraction involved in cell motility [GO:0060327]; endoplasmic reticulum polarization [GO:0061163]; membrane depolarization [GO:0051899]; netrin-activated signaling pathway [GO:0038007]; neuron projection morphogenesis [GO:0048812]; positive …	actin filament binding [GO:0051015]; cadherin binding [GO:0045296]; kinesin binding [GO:0019894]	axon [GO:0030424]; axonal growth cone [GO:0044295]; cell leading edge [GO:0031252]; cytoplasm [GO:0005737]; filopodium [GO:0030175]; growth cone [GO:0030426]; lamellipodium [GO:0030027]; microtubule [GO:0005874]; microtubule associated complex [GO:0005875]; microtubule cytoskeleton [GO:0015630]; perikaryon [GO:0043204]; perinuclear region of cytoplasm [GO:0048471]	GO:0005737; GO:0005874; GO:0005875; GO:0006930; GO:0007265; GO:0007409; GO:0015630; GO:0019894; GO:0030027; GO:0030175; GO:0030424; GO:0030426; GO:0031252; GO:0032488; GO:0038007; GO:0043204; GO:0044295; GO:0045296; GO:0045773; GO:0048471; GO:0048812; GO:0051015; GO:0051899; GO:0060327; GO:0061163; GO:0061573; GO:2000114; GO:2001222; GO:2001224
ENSMUSG00000103254	53.22	0.306	-1.708	0.00175384	0.0178783	Ighv1-15		IG_V_gene		blood microparticle [GO:0072562]; external side of plasma membrane [GO:0009897]; immunoglobulin complex, circulating [GO:0042571]; antigen binding [GO:0003823]; immunoglobulin receptor binding [GO:0034987]; B cell receptor signaling pathway [GO:0050853]; complement activation, classical pathway [GO:0006958]; defense response to bacterium [GO:0042742]; innate immune response [GO:0045087]; phagocyt…	B cell receptor signaling pathway [GO:0050853]; complement activation, classical pathway [GO:0006958]; defense response to bacterium [GO:0042742]; innate immune response [GO:0045087]; phagocytosis, engulfment [GO:0006911]; phagocytosis, recognition [GO:0006910]; positive regulation of B cell activation [GO:0050871]	antigen binding [GO:0003823]; immunoglobulin receptor binding [GO:0034987]	blood microparticle [GO:0072562]; external side of plasma membrane [GO:0009897]; immunoglobulin complex, circulating [GO:0042571]	GO:0003823; GO:0006910; GO:0006911; GO:0006958; GO:0009897; GO:0034987; GO:0042571; GO:0042742; GO:0045087; GO:0050853; GO:0050871; GO:0072562
ENSMUSG00000004668	1197.1	0.306	-1.706	1.06279e-18	1.1441e-15	Abca13	ATP-binding cassette, sub-family A (ABC1), member 13	protein_coding	268379	integral component of membrane [GO:0016021]; ATPase activity, coupled to transmembrane movement of substances [GO:0042626]; lipid transport [GO:0006869]	lipid transport [GO:0006869]	ATPase activity, coupled to transmembrane movement of substances [GO:0042626]	integral component of membrane [GO:0016021]	GO:0006869; GO:0016021; GO:0042626
ENSMUSG00000007659	3186.02	2.994	1.582	1.21488e-05	0.000462944	Bcl2l1	BCL2-like 1	protein_coding	12048	apoptotic process [GO:0006915]; regulation of apoptotic process [GO:0042981]	apoptotic process [GO:0006915]; regulation of apoptotic process [GO:0042981]			GO:0006915; GO:0042981
ENSMUSG00000067591	26.19	0.307	-1.705	0.00133525	0.014709	Klra3	killer cell lectin-like receptor, subfamily A, member 3	protein_coding	16634	integral component of membrane [GO:0016021]; plasma membrane [GO:0005886]; carbohydrate binding [GO:0030246]; cell adhesion [GO:0007155]	cell adhesion [GO:0007155]	carbohydrate binding [GO:0030246]	integral component of membrane [GO:0016021]; plasma membrane [GO:0005886]	GO:0005886; GO:0007155; GO:0016021; GO:0030246
ENSMUSG00000032584	30.21	0.309	-1.695	0.00740947	0.04686	Mst1r	macrophage stimulating 1 receptor (c-met-related tyrosine kinase)	protein_coding	19882	plasma membrane [GO:0005886]; stress fiber [GO:0001725]; vacuole [GO:0005773]; enzyme binding [GO:0019899]; positive regulation of MAP kinase activity [GO:0043406]; positive regulation of protein kinase B signaling [GO:0051897]; response to virus [GO:0009615]	positive regulation of MAP kinase activity [GO:0043406]; positive regulation of protein kinase B signaling [GO:0051897]; response to virus [GO:0009615]	enzyme binding [GO:0019899]	plasma membrane [GO:0005886]; stress fiber [GO:0001725]; vacuole [GO:0005773]	GO:0001725; GO:0005773; GO:0005886; GO:0009615; GO:0019899; GO:0043406; GO:0051897
ENSMUSG00000034201	175.12	2.992	1.581	7.11465e-06	0.000303324	Gas2l1	growth arrest-specific 2 like 1	protein_coding	78926	cytoplasm [GO:0005737]; cytoskeleton [GO:0005856]; cytoskeletal adaptor activity [GO:0008093]; microtubule binding [GO:0008017]; thyroid hormone receptor binding [GO:0046966]; cell cycle arrest [GO:0007050]; cellular response to starvation [GO:0009267]; cellular response to thyroid hormone stimulus [GO:0097067]; microtubule bundle formation [GO:0001578]; negative regulation of cell growth [GO:003…	cell cycle arrest [GO:0007050]; cellular response to starvation [GO:0009267]; cellular response to thyroid hormone stimulus [GO:0097067]; microtubule bundle formation [GO:0001578]; negative regulation of cell growth [GO:0030308]; negative regulation of erythrocyte differentiation [GO:0045647]; negative regulation of gene expression [GO:0010629]; negative regulation of microtubule depolymerization…	cytoskeletal adaptor activity [GO:0008093]; microtubule binding [GO:0008017]; thyroid hormone receptor binding [GO:0046966]	cytoplasm [GO:0005737]; cytoskeleton [GO:0005856]	GO:0001578; GO:0005737; GO:0005856; GO:0007026; GO:0007050; GO:0008017; GO:0008093; GO:0009267; GO:0010629; GO:0030308; GO:0045647; GO:0046966; GO:0051726; GO:0097067
ENSMUSG00000034845	93.75	2.986	1.578	7.04568e-05	0.00176401	Plvap	plasmalemma vesicle associated protein	protein_coding	84094	caveola [GO:0005901]; cell surface [GO:0009986]; integral component of membrane [GO:0016021]; intracellular [GO:0005622]; protein homodimerization activity [GO:0042803]; MAPK cascade [GO:0000165]; positive regulation of cellular extravasation [GO:0002693]; tumor necrosis factor-mediated signaling pathway [GO:0033209]	MAPK cascade [GO:0000165]; positive regulation of cellular extravasation [GO:0002693]; tumor necrosis factor-mediated signaling pathway [GO:0033209]	protein homodimerization activity [GO:0042803]	caveola [GO:0005901]; cell surface [GO:0009986]; integral component of membrane [GO:0016021]; intracellular [GO:0005622]	GO:0000165; GO:0002693; GO:0005622; GO:0005901; GO:0009986; GO:0016021; GO:0033209; GO:0042803
ENSMUSG00000105350	14.23	0.309	-1.695	0.00390125	0.0304878	4930537H20Rik		antisense
ENSMUSG00000100150	15.58	0.309	-1.692	0.00535317	0.0378925	Gm19585		lincRNA
ENSMUSG00000050675	98.74	2.968	1.569	6.26186e-06	0.000280871	Gp1ba	glycoprotein 1b, alpha polypeptide	protein_coding	14723	anchored component of external side of plasma membrane [GO:0031362]; cytoplasm [GO:0005737]; integral component of plasma membrane [GO:0005887]; membrane [GO:0016020]; plasma membrane [GO:0005886]; protein kinase inhibitor activity [GO:0004860]; blood coagulation [GO:0007596]; cell adhesion [GO:0007155]; cell morphogenesis [GO:0000902]; cytokine-mediated signaling pathway [GO:0019221]; fibrinolys…	blood coagulation [GO:0007596]; cell adhesion [GO:0007155]; cell morphogenesis [GO:0000902]; cytokine-mediated signaling pathway [GO:0019221]; fibrinolysis [GO:0042730]; hemostasis [GO:0007599]; negative regulation of JAK-STAT cascade [GO:0046426]; negative regulation of protein kinase activity [GO:0006469]	protein kinase inhibitor activity [GO:0004860]	anchored component of external side of plasma membrane [GO:0031362]; cytoplasm [GO:0005737]; integral component of plasma membrane [GO:0005887]; membrane [GO:0016020]; plasma membrane [GO:0005886]	GO:0000902; GO:0004860; GO:0005737; GO:0005886; GO:0005887; GO:0006469; GO:0007155; GO:0007596; GO:0007599; GO:0016020; GO:0019221; GO:0031362; GO:0042730; GO:0046426
ENSMUSG00000093378	1043.74	0.312	-1.679	5.03159e-07	4.207e-05	Gm20663		antisense
ENSMUSG00000107872	70.98	0.314	-1.673	0.000863019	0.0108422	Gm44511		protein_coding		integral component of membrane [GO:0016021]; carbohydrate binding [GO:0030246]		carbohydrate binding [GO:0030246]	integral component of membrane [GO:0016021]	GO:0016021; GO:0030246
ENSMUSG00000112932	23.31	2.967	1.569	8.71209e-05	0.00204159	RP24-92J3.7		TEC
ENSMUSG00000100779	76	3.338	1.739	0.00849415	0.0515697	Gm29292		antisense
ENSMUSG00000083394	222.49	0.315	-1.667	0.00146957	0.0157537	Gm11703		processed_pseudogene
ENSMUSG00000059775	635.88	0.315	-1.666	6.56952e-09	1.39696e-06	Rps26-ps1		transcribed_processed_pseudogene
ENSMUSG00000101641	24.56	3.116	1.64	0.00993304	0.0571432	Gm29560		TEC
ENSMUSG00000093829	14.75	0.316	-1.66	0.00100158	0.0120638	Gm24798		snRNA
ENSMUSG00000027656	38.53	2.944	1.558	0.00607983	0.0411793	Wisp2	WNT1 inducible signaling pathway protein 2	protein_coding	22403	extracellular space [GO:0005615]; insulin-like growth factor binding [GO:0005520]; regulation of cell growth [GO:0001558]	regulation of cell growth [GO:0001558]	insulin-like growth factor binding [GO:0005520]	extracellular space [GO:0005615]	GO:0001558; GO:0005520; GO:0005615
ENSMUSG00000097903	74.13	0.316	-1.66	1.06993e-08	2.09414e-06	Gm26679		lincRNA
ENSMUSG00000048280	148.54	0.318	-1.652	1.6765e-08	2.97691e-06	Zfp738	zinc finger protein 738	protein_coding	408068	intracellular [GO:0005622]; metal ion binding [GO:0046872]; nucleic acid binding [GO:0003676]; regulation of transcription, DNA-templated [GO:0006355]	regulation of transcription, DNA-templated [GO:0006355]	metal ion binding [GO:0046872]; nucleic acid binding [GO:0003676]	intracellular [GO:0005622]	GO:0003676; GO:0005622; GO:0006355; GO:0046872
ENSMUSG00000102141	240.07	3.077	1.622	0.0289129	0.115861	Gm3952		protein_coding
ENSMUSG00000023092	54.67	2.939	1.555	7.00536e-05	0.00176401	Fhl1	four and a half LIM domains 1	protein_coding	14199	cytosol [GO:0005829]; nucleus [GO:0005634]; plasma membrane [GO:0005886]; ion channel binding [GO:0044325]; metal ion binding [GO:0046872]; negative regulation of cell growth [GO:0030308]; negative regulation of G1/S transition of mitotic cell cycle [GO:2000134]; negative regulation of G2/M transition of mitotic cell cycle [GO:0010972]; positive regulation of potassium ion transport [GO:0043268];…	negative regulation of cell growth [GO:0030308]; negative regulation of G1/S transition of mitotic cell cycle [GO:2000134]; negative regulation of G2/M transition of mitotic cell cycle [GO:0010972]; positive regulation of potassium ion transport [GO:0043268]; regulation of membrane depolarization [GO:0003254]; regulation of potassium ion transmembrane transporter activity [GO:1901016]	ion channel binding [GO:0044325]; metal ion binding [GO:0046872]	cytosol [GO:0005829]; nucleus [GO:0005634]; plasma membrane [GO:0005886]	GO:0003254; GO:0005634; GO:0005829; GO:0005886; GO:0010972; GO:0030308; GO:0043268; GO:0044325; GO:0046872; GO:1901016; GO:2000134
ENSMUSG00000079227	173.72	0.319	-1.648	5.13926e-07	4.2557e-05	Ccr5	chemokine (C-C motif) receptor 5	protein_coding	12774
ENSMUSG00000098934	86.12	0.32	-1.646	3.68374e-05	0.00111832	Gm18853	GTPase, very large interferon inducible 1 pseudogene	unprocessed_pseudogene	100417831
ENSMUSG00000040557	243.09	2.937	1.554	0.00028375	0.00482518	Wbscr27	Williams Beuren syndrome chromosome region 27 (human)	protein_coding	79565
ENSMUSG00000071561	56.99	0.32	-1.644	0.00266546	0.0233519	BC100530	cDNA sequence BC100530	protein_coding	100034684	intracellular [GO:0005622]; cysteine-type endopeptidase inhibitor activity [GO:0004869]		cysteine-type endopeptidase inhibitor activity [GO:0004869]	intracellular [GO:0005622]	GO:0004869; GO:0005622
ENSMUSG00000031750	18.77	2.924	1.548	0.00349507	0.0282011	Il34	interleukin 34	protein_coding	76527	extracellular space [GO:0005615]; cytokine activity [GO:0005125]; growth factor activity [GO:0008083]; identical protein binding [GO:0042802]; macrophage colony-stimulating factor receptor binding [GO:0005157]; inflammatory response [GO:0006954]; innate immune response [GO:0045087]; positive regulation of cell proliferation [GO:0008284]; positive regulation of macrophage differentiation [GO:00456…	inflammatory response [GO:0006954]; innate immune response [GO:0045087]; positive regulation of cell proliferation [GO:0008284]; positive regulation of macrophage differentiation [GO:0045651]; positive regulation of monocyte differentiation [GO:0045657]; positive regulation of protein phosphorylation [GO:0001934]	cytokine activity [GO:0005125]; growth factor activity [GO:0008083]; identical protein binding [GO:0042802]; macrophage colony-stimulating factor receptor binding [GO:0005157]	extracellular space [GO:0005615]	GO:0001934; GO:0005125; GO:0005157; GO:0005615; GO:0006954; GO:0008083; GO:0008284; GO:0042802; GO:0045087; GO:0045651; GO:0045657
ENSMUSG00000048368	32.91	2.924	1.548	0.000118551	0.00253655	Omd	osteomodulin	protein_coding	27047	extracellular space [GO:0005615]; proteinaceous extracellular matrix [GO:0005578]; cell adhesion [GO:0007155]; regulation of bone mineralization [GO:0030500]	cell adhesion [GO:0007155]; regulation of bone mineralization [GO:0030500]		extracellular space [GO:0005615]; proteinaceous extracellular matrix [GO:0005578]	GO:0005578; GO:0005615; GO:0007155; GO:0030500
ENSMUSG00000105504	123.2	0.323	-1.63	0.00257808	0.0228891	Gbp5	guanylate binding protein 5	protein_coding	229898	cytoplasmic vesicle [GO:0031410]; GTP binding [GO:0005525]; GTPase activity [GO:0003924]; cellular response to interferon-gamma [GO:0071346]; interleukin-1 beta secretion [GO:0050702]; interleukin-18 secretion [GO:0072616]; positive regulation of cytokine production involved in inflammatory response [GO:1900017]; positive regulation of innate immune response [GO:0045089]	cellular response to interferon-gamma [GO:0071346]; interleukin-18 secretion [GO:0072616]; interleukin-1 beta secretion [GO:0050702]; positive regulation of cytokine production involved in inflammatory response [GO:1900017]; positive regulation of innate immune response [GO:0045089]	GTPase activity [GO:0003924]; GTP binding [GO:0005525]	cytoplasmic vesicle [GO:0031410]	GO:0003924; GO:0005525; GO:0031410; GO:0045089; GO:0050702; GO:0071346; GO:0072616; GO:1900017
ENSMUSG00000072421	848.37	0.324	-1.628	0.000410724	0.00632764	Gm10357		processed_pseudogene
ENSMUSG00000031616	60.17	0.324	-1.627	1.9977e-06	0.000123771	Ednra	endothelin receptor type A	protein_coding	13617	integral component of membrane [GO:0016021]; plasma membrane [GO:0005886]; endothelin receptor activity [GO:0004962]; G-protein coupled receptor activity [GO:0004930]; adenylate cyclase-inhibiting G-protein coupled receptor signaling pathway [GO:0007193]; artery smooth muscle contraction [GO:0014824]; branching involved in blood vessel morphogenesis [GO:0001569]; enteric nervous system developmen…	adenylate cyclase-inhibiting G-protein coupled receptor signaling pathway [GO:0007193]; artery smooth muscle contraction [GO:0014824]; branching involved in blood vessel morphogenesis [GO:0001569]; enteric nervous system development [GO:0048484]; glucose transport [GO:0015758]; G-protein coupled receptor signaling pathway [GO:0007186]; head development [GO:0060322]; heart development [GO:0007507]…	endothelin receptor activity [GO:0004962]; G-protein coupled receptor activity [GO:0004930]	integral component of membrane [GO:0016021]; plasma membrane [GO:0005886]	GO:0001569; GO:0001666; GO:0001701; GO:0004930; GO:0004962; GO:0005886; GO:0007186; GO:0007193; GO:0007507; GO:0007585; GO:0008217; GO:0014032; GO:0014824; GO:0015758; GO:0016021; GO:0042310; GO:0048484; GO:0060322
ENSMUSG00000103546	30.56	2.874	1.523	0.0162434	0.0797082	Gm37666		TEC
ENSMUSG00000103953	108.29	3.111	1.637	0.00906935	0.0537175	Gm29718		processed_pseudogene
ENSMUSG00000088524	11	0.325	-1.622	0.00185541	0.0184586	Snord2	small nucleolar RNA, C/D box 2	snoRNA	100216532
ENSMUSG00000086816	88.69	0.326	-1.617	6.37217e-08	8.2522e-06	Gm16726		processed_transcript
ENSMUSG00000111942	82.94	0.326	-1.617	1.1219e-06	8.15342e-05	RP23-36H21.3		processed_pseudogene
ENSMUSG00000041741	26.27	2.921	1.547	0.00753475	0.0474337	Pde3a	phosphodiesterase 3A, cGMP inhibited	protein_coding	54611	cytosol [GO:0005829]; integral component of membrane [GO:0016021]; membrane [GO:0016020]; 3',5'-cyclic-AMP phosphodiesterase activity [GO:0004115]; cAMP binding [GO:0030552]; cGMP-inhibited cyclic-nucleotide phosphodiesterase activity [GO:0004119]; metal ion binding [GO:0046872]; cAMP catabolic process [GO:0006198]; cAMP-mediated signaling [GO:0019933]; cellular response to cGMP [GO:0071321]; cel…	cAMP catabolic process [GO:0006198]; cAMP-mediated signaling [GO:0019933]; cellular response to cGMP [GO:0071321]; cellular response to transforming growth factor beta stimulus [GO:0071560]; cGMP-mediated signaling [GO:0019934]; diterpenoid metabolic process [GO:0016101]; negative regulation of apoptotic process [GO:0043066]; negative regulation of vascular permeability [GO:0043116]; oocyte matur…	3',5'-cyclic-AMP phosphodiesterase activity [GO:0004115]; cAMP binding [GO:0030552]; cGMP-inhibited cyclic-nucleotide phosphodiesterase activity [GO:0004119]; metal ion binding [GO:0046872]	cytosol [GO:0005829]; integral component of membrane [GO:0016021]; membrane [GO:0016020]	GO:0001556; GO:0004115; GO:0004119; GO:0005829; GO:0006198; GO:0016020; GO:0016021; GO:0016101; GO:0019933; GO:0019934; GO:0030552; GO:0040020; GO:0042493; GO:0043066; GO:0043116; GO:0043117; GO:0046872; GO:0051591; GO:0060282; GO:0071321; GO:0071560
ENSMUSG00000087689	35.1	0.327	-1.614	0.00229926	0.0214068	Gm15845		antisense
ENSMUSG00000076604	495.59	0.327	-1.613	1.90601e-05	0.000667258	Igkj1		IG_J_gene		response to drug [GO:0042493]; response to lipopolysaccharide [GO:0032496]	response to drug [GO:0042493]; response to lipopolysaccharide [GO:0032496]			GO:0032496; GO:0042493
ENSMUSG00000087034	12.93	0.327	-1.612	0.00205853	0.0197857	Cbfa2t2-ps1		processed_pseudogene
ENSMUSG00000089671	69.28	2.917	1.545	0.000478376	0.00704236	Gm16537		antisense
ENSMUSG00000099245	17.69	0.328	-1.608	0.000721922	0.00955756	Mir8098	microRNA 8098	miRNA	102465889
ENSMUSG00000048148	80.97	0.328	-1.606	0.00417921	0.0319497	Nwd1	NACHT and WD repeat domain containing 1	protein_coding	319555
ENSMUSG00000028541	45.6	2.916	1.544	0.00081045	0.0103967	B4galt2	UDP-Gal:betaGlcNAc beta 1,4- galactosyltransferase, polypeptide 2	protein_coding	53418	integral component of membrane [GO:0016021]; transferase activity, transferring glycosyl groups [GO:0016757]; carbohydrate metabolic process [GO:0005975]	carbohydrate metabolic process [GO:0005975]	transferase activity, transferring glycosyl groups [GO:0016757]	integral component of membrane [GO:0016021]	GO:0005975; GO:0016021; GO:0016757
ENSMUSG00000107480	24.64	0.329	-1.604	0.00767782	0.048001	Gm44165		TEC
ENSMUSG00000074136	65.9	0.329	-1.603	3.87978e-05	0.0011642	4930513N10Rik	RIKEN cDNA 4930513N10 gene	antisense	319960
ENSMUSG00000098404	66.8	0.33	-1.601	7.47278e-07	5.80007e-05	Mrip-ps		unprocessed_pseudogene
ENSMUSG00000106112	67.45	0.33	-1.6	0.00178294	0.0180219	Gm43434		antisense
ENSMUSG00000096910	61.54	0.33	-1.598	2.0389e-05	0.000695408	Zfp955b	zinc finger protein 955B	protein_coding	100043468	intracellular [GO:0005622]; metal ion binding [GO:0046872]; nucleic acid binding [GO:0003676]; regulation of transcription, DNA-templated [GO:0006355]	regulation of transcription, DNA-templated [GO:0006355]	metal ion binding [GO:0046872]; nucleic acid binding [GO:0003676]	intracellular [GO:0005622]	GO:0003676; GO:0005622; GO:0006355; GO:0046872
ENSMUSG00000035042	141.67	0.331	-1.596	0.000648266	0.00884065	Ccl5	chemokine (C-C motif) ligand 5	protein_coding	20304	cytoplasm [GO:0005737]; extracellular space [GO:0005615]; CCR1 chemokine receptor binding [GO:0031726]; CCR4 chemokine receptor binding [GO:0031729]; CCR5 chemokine receptor binding [GO:0031730]; chemoattractant activity [GO:0042056]; chemokine activity [GO:0008009]; chemokine receptor antagonist activity [GO:0046817]; chemokine receptor binding [GO:0042379]; identical protein binding [GO:0042802…	activation of phospholipase D activity [GO:0031584]; calcium ion transport [GO:0006816]; cell-cell signaling [GO:0007267]; cellular calcium ion homeostasis [GO:0006874]; cellular response to fibroblast growth factor stimulus [GO:0044344]; cellular response to interferon-gamma [GO:0071346]; cellular response to interleukin-1 [GO:0071347]; cellular response to organic cyclic compound [GO:0071407]; …	CCR1 chemokine receptor binding [GO:0031726]; CCR4 chemokine receptor binding [GO:0031729]; CCR5 chemokine receptor binding [GO:0031730]; chemoattractant activity [GO:0042056]; chemokine activity [GO:0008009]; chemokine receptor antagonist activity [GO:0046817]; chemokine receptor binding [GO:0042379]; identical protein binding [GO:0042802]; phosphatidylinositol phospholipase C activity [GO:00044…	cytoplasm [GO:0005737]; extracellular space [GO:0005615]	GO:0000165; GO:0002230; GO:0004435; GO:0004672; GO:0005615; GO:0005737; GO:0006816; GO:0006874; GO:0006887; GO:0006954; GO:0007159; GO:0007186; GO:0007267; GO:0008009; GO:0009615; GO:0009636; GO:0010759; GO:0010820; GO:0014068; GO:0014911; GO:0016004; GO:0030298; GO:0030335; GO:0030593; GO:0031328; GO:0031584; GO:0031663; GO:0031726; GO:0031729; GO:0031730; GO:0033634; GO:0034097; GO:0034112; GO:…
ENSMUSG00000105645	34.66	0.333	-1.587	1.38181e-06	9.46033e-05	Gm6649		processed_pseudogene
ENSMUSG00000067149	1145.39	0.333	-1.586	2.06582e-07	2.12364e-05	Jchain	immunoglobulin joining chain	protein_coding	16069	dimeric IgA immunoglobulin complex [GO:0071750]; extracellular space [GO:0005615]; monomeric IgA immunoglobulin complex [GO:0071748]; pentameric IgM immunoglobulin complex [GO:0071756]; secretory dimeric IgA immunoglobulin complex [GO:0071752]; secretory IgA immunoglobulin complex [GO:0071751]; antigen binding [GO:0003823]; IgA binding [GO:0019862]; immunoglobulin receptor binding [GO:0034987]; p…	adaptive immune response [GO:0002250]; antibacterial humoral response [GO:0019731]; glomerular filtration [GO:0003094]; humoral immune response [GO:0006959]; innate immune response [GO:0045087]; positive regulation of protein oligomerization [GO:0032461]; positive regulation of respiratory burst [GO:0060267]	antigen binding [GO:0003823]; IgA binding [GO:0019862]; immunoglobulin receptor binding [GO:0034987]; peptidoglycan binding [GO:0042834]; phosphatidylcholine binding [GO:0031210]; protein binding, bridging [GO:0030674]; protein homodimerization activity [GO:0042803]; single-stranded DNA binding [GO:0003697]	dimeric IgA immunoglobulin complex [GO:0071750]; extracellular space [GO:0005615]; monomeric IgA immunoglobulin complex [GO:0071748]; pentameric IgM immunoglobulin complex [GO:0071756]; secretory dimeric IgA immunoglobulin complex [GO:0071752]; secretory IgA immunoglobulin complex [GO:0071751]	GO:0002250; GO:0003094; GO:0003697; GO:0003823; GO:0005615; GO:0006959; GO:0019731; GO:0019862; GO:0030674; GO:0031210; GO:0032461; GO:0034987; GO:0042803; GO:0042834; GO:0045087; GO:0060267; GO:0071748; GO:0071750; GO:0071751; GO:0071752; GO:0071756
ENSMUSG00000097901	13.19	0.333	-1.585	0.00757615	0.0475483	Gm26680		processed_transcript
ENSMUSG00000086360	527.39	0.334	-1.581	2.15002e-09	5.07286e-07	Gm16214		antisense
ENSMUSG00000045441	25.38	0.335	-1.578	0.0010792	0.0127403	Gprin3	GPRIN family member 3	protein_coding	243385
ENSMUSG00000086121	257.47	0.337	-1.57	4.01356e-10	1.19189e-07	Gm16068		antisense
ENSMUSG00000058163	136.37	0.337	-1.569	3.76554e-07	3.32604e-05	Gm5431	predicted gene 5431	protein_coding	432555	membrane [GO:0016020]; GTP binding [GO:0005525]		GTP binding [GO:0005525]	membrane [GO:0016020]	GO:0005525; GO:0016020
ENSMUSG00000039137	44.21	0.337	-1.567	5.67649e-05	0.00149727	Whrn	whirlin	protein_coding	73750	actin filament [GO:0005884]; ciliary basal body [GO:0036064]; periciliary membrane compartment [GO:1990075]; photoreceptor connecting cilium [GO:0032391]; photoreceptor inner segment [GO:0001917]; stereocilia ankle link complex [GO:0002142]; stereocilium tip [GO:0032426]; USH2 complex [GO:1990696]; protein heterodimerization activity [GO:0046982]; protein homodimerization activity [GO:0042803]; a…	auditory receptor cell stereocilium organization [GO:0060088]; cerebellar Purkinje cell layer formation [GO:0021694]; establishment of protein localization [GO:0045184]; paranodal junction maintenance [GO:1990227]; positive regulation of gene expression [GO:0010628]; sensory perception of light stimulus [GO:0050953]; sensory perception of sound [GO:0007605]	protein heterodimerization activity [GO:0046982]; protein homodimerization activity [GO:0042803]	actin filament [GO:0005884]; ciliary basal body [GO:0036064]; periciliary membrane compartment [GO:1990075]; photoreceptor connecting cilium [GO:0032391]; photoreceptor inner segment [GO:0001917]; stereocilia ankle link complex [GO:0002142]; stereocilium tip [GO:0032426]; USH2 complex [GO:1990696]	GO:0001917; GO:0002142; GO:0005884; GO:0007605; GO:0010628; GO:0021694; GO:0032391; GO:0032426; GO:0036064; GO:0042803; GO:0045184; GO:0046982; GO:0050953; GO:0060088; GO:1990075; GO:1990227; GO:1990696
ENSMUSG00000021217	18.9	0.338	-1.565	0.00325828	0.0269818	Tshz3	teashirt zinc finger family member 3	protein_coding	243931	nucleoplasm [GO:0005654]; chromatin binding [GO:0003682]; DNA binding [GO:0003677]; negative regulation of transcription, DNA-templated [GO:0045892]	negative regulation of transcription, DNA-templated [GO:0045892]	chromatin binding [GO:0003682]; DNA binding [GO:0003677]	nucleoplasm [GO:0005654]	GO:0003677; GO:0003682; GO:0005654; GO:0045892
ENSMUSG00000014547	254.57	0.339	-1.562	7.30666e-12	2.94232e-09	Wdfy2	WD repeat and FYVE domain containing 2	protein_coding	268752	cytoplasm [GO:0005737]; early endosome [GO:0005769]; vesicle [GO:0031982]; metal ion binding [GO:0046872]; positive regulation of fat cell differentiation [GO:0045600]; positive regulation of protein phosphorylation [GO:0001934]	positive regulation of fat cell differentiation [GO:0045600]; positive regulation of protein phosphorylation [GO:0001934]	metal ion binding [GO:0046872]	cytoplasm [GO:0005737]; early endosome [GO:0005769]; vesicle [GO:0031982]	GO:0001934; GO:0005737; GO:0005769; GO:0031982; GO:0045600; GO:0046872
ENSMUSG00000074519	190.11	0.339	-1.562	1.1971e-08	2.21707e-06	Zfp971	ethanol induced 1	protein_coding	626848	intracellular [GO:0005622]; DNA binding transcription factor activity [GO:0003700]; metal ion binding [GO:0046872]; nucleic acid binding [GO:0003676]; regulation of transcription, DNA-templated [GO:0006355]	regulation of transcription, DNA-templated [GO:0006355]	DNA binding transcription factor activity [GO:0003700]; metal ion binding [GO:0046872]; nucleic acid binding [GO:0003676]	intracellular [GO:0005622]	GO:0003676; GO:0003700; GO:0005622; GO:0006355; GO:0046872
ENSMUSG00000084769	19.59	0.341	-1.553	0.000533122	0.00765685	Gm12061		antisense
ENSMUSG00000086603	29.75	0.341	-1.553	5.93929e-05	0.00155469	Gm13620		lincRNA
ENSMUSG00000093185	415.24	2.914	1.543	1.56912e-06	0.000104754	Gm25692		miRNA
ENSMUSG00000084071	21.74	0.342	-1.55	0.00129143	0.0143785	Gm13378		processed_pseudogene
ENSMUSG00000109186	78.86	0.342	-1.55	0.00654864	0.0431994	Gm34821		antisense
ENSMUSG00000068130	13.14	0.342	-1.549	0.00169805	0.0174924	Zfp442	zinc finger protein 442	protein_coding	668923	intracellular [GO:0005622]; metal ion binding [GO:0046872]; nucleic acid binding [GO:0003676]; regulation of transcription, DNA-templated [GO:0006355]	regulation of transcription, DNA-templated [GO:0006355]	metal ion binding [GO:0046872]; nucleic acid binding [GO:0003676]	intracellular [GO:0005622]	GO:0003676; GO:0005622; GO:0006355; GO:0046872
ENSMUSG00000098265	91.32	0.342	-1.549	1.35551e-08	2.48376e-06	Gm27517		misc_RNA
ENSMUSG00000109876	14.41	0.342	-1.548	0.00286717	0.0246428	Gm45449		antisense
ENSMUSG00000033792	181.11	0.343	-1.543	6.47309e-08	8.32033e-06	Atp7a	ATPase, Cu++ transporting, alpha polypeptide	protein_coding	11977	apical plasma membrane [GO:0016324]; basolateral plasma membrane [GO:0016323]; brush border membrane [GO:0031526]; cell leading edge [GO:0031252]; cytosol [GO:0005829]; integral component of membrane [GO:0016021]; late endosome [GO:0005770]; membrane raft [GO:0045121]; microvillus [GO:0005902]; nucleus [GO:0005634]; perikaryon [GO:0043204]; perinuclear region of cytoplasm [GO:0048471]; secretory …	cellular copper ion homeostasis [GO:0006878]; cellular response to amino acid stimulus [GO:0071230]; cellular response to antibiotic [GO:0071236]; cellular response to cadmium ion [GO:0071276]; cellular response to cobalt ion [GO:0071279]; cellular response to copper ion [GO:0071280]; cellular response to hypoxia [GO:0071456]; cellular response to iron ion [GO:0071281]; cellular response to lead …	cation-transporting ATPase activity [GO:0019829]; chaperone binding [GO:0051087]; copper-dependent protein binding [GO:0032767]; copper ion transmembrane transporter activity [GO:0005375]; cuprous ion binding [GO:1903136]; nucleotide binding [GO:0000166]; Rac GTPase binding [GO:0048365]	apical plasma membrane [GO:0016324]; basolateral plasma membrane [GO:0016323]; brush border membrane [GO:0031526]; cell leading edge [GO:0031252]; cytosol [GO:0005829]; integral component of membrane [GO:0016021]; late endosome [GO:0005770]; membrane raft [GO:0045121]; microvillus [GO:0005902]; nucleus [GO:0005634]; perikaryon [GO:0043204]; perinuclear region of cytoplasm [GO:0048471]; secretory …	GO:0000166; GO:0001701; GO:0001889; GO:0005375; GO:0005634; GO:0005770; GO:0005802; GO:0005829; GO:0005902; GO:0006878; GO:0007595; GO:0010041; GO:0010042; GO:0010043; GO:0010468; GO:0010592; GO:0015679; GO:0016021; GO:0016323; GO:0016324; GO:0019829; GO:0030140; GO:0030141; GO:0031252; GO:0031526; GO:0032767; GO:0034760; GO:0036120; GO:0043204; GO:0045121; GO:0045793; GO:0048365; GO:0048471; GO:…
ENSMUSG00000064364	58.82	2.912	1.542	5.3492e-05	0.00143289	mt-Th		Mt_tRNA
ENSMUSG00000020932	311.64	2.894	1.533	0.00793701	0.0491929	Gfap	glial fibrillary acidic protein	protein_coding	14580	astrocyte end-foot [GO:0097450]; astrocyte projection [GO:0097449]; cell body [GO:0044297]; cell projection [GO:0042995]; cytoplasm [GO:0005737]; cytoplasmic side of lysosomal membrane [GO:0098574]; glial cell projection [GO:0097386]; intermediate filament [GO:0005882]; intermediate filament cytoskeleton [GO:0045111]; intracellular [GO:0005622]; membrane [GO:0016020]; myelin sheath [GO:0043209]; …	astrocyte development [GO:0014002]; Bergmann glial cell differentiation [GO:0060020]; extracellular matrix organization [GO:0030198]; intermediate filament-based process [GO:0045103]; intermediate filament organization [GO:0045109]; long-term synaptic potentiation [GO:0060291]; negative regulation of neuron projection development [GO:0010977]; neuron projection regeneration [GO:0031102]; positive…	identical protein binding [GO:0042802]; integrin binding [GO:0005178]; kinase binding [GO:0019900]; structural constituent of cytoskeleton [GO:0005200]; structural molecule activity [GO:0005198]	astrocyte end-foot [GO:0097450]; astrocyte projection [GO:0097449]; cell body [GO:0044297]; cell projection [GO:0042995]; cytoplasm [GO:0005737]; cytoplasmic side of lysosomal membrane [GO:0098574]; glial cell projection [GO:0097386]; intermediate filament [GO:0005882]; intermediate filament cytoskeleton [GO:0045111]; intracellular [GO:0005622]; membrane [GO:0016020]; myelin sheath [GO:0043209]	GO:0005178; GO:0005198; GO:0005200; GO:0005622; GO:0005737; GO:0005882; GO:0009611; GO:0010625; GO:0010977; GO:0014002; GO:0016020; GO:0019900; GO:0030198; GO:0031102; GO:0042802; GO:0042995; GO:0043209; GO:0044297; GO:0045103; GO:0045109; GO:0045111; GO:0051580; GO:0060020; GO:0060291; GO:0097386; GO:0097449; GO:0097450; GO:0098574; GO:1904714
ENSMUSG00000025558	190.28	0.344	-1.541	0.00111508	0.0130035	Dock9	dedicator of cytokinesis 9	protein_coding	105445	intracellular [GO:0005622]; guanyl-nucleotide exchange factor activity [GO:0005085]; small GTPase mediated signal transduction [GO:0007264]	small GTPase mediated signal transduction [GO:0007264]	guanyl-nucleotide exchange factor activity [GO:0005085]	intracellular [GO:0005622]	GO:0005085; GO:0005622; GO:0007264
ENSMUSG00000095524	133.69	0.344	-1.539	0.00319743	0.0267075	Gm15682		processed_pseudogene
ENSMUSG00000062515	116.17	2.89	1.531	0.000420264	0.00642408	Fabp4	fatty acid binding protein 4, adipocyte	protein_coding	11770	cytoplasm [GO:0005737]; nucleoplasm [GO:0005654]; fatty acid binding [GO:0005504]; brown fat cell differentiation [GO:0050873]; cellular response to lithium ion [GO:0071285]; cellular response to tumor necrosis factor [GO:0071356]; cholesterol homeostasis [GO:0042632]; cytokine production [GO:0001816]; negative regulation of protein kinase activity [GO:0006469]; negative regulation of transcripti…	brown fat cell differentiation [GO:0050873]; cellular response to lithium ion [GO:0071285]; cellular response to tumor necrosis factor [GO:0071356]; cholesterol homeostasis [GO:0042632]; cytokine production [GO:0001816]; negative regulation of protein kinase activity [GO:0006469]; negative regulation of transcription, DNA-templated [GO:0045892]; positive regulation of inflammatory response [GO:00…	fatty acid binding [GO:0005504]	cytoplasm [GO:0005737]; nucleoplasm [GO:0005654]	GO:0001816; GO:0005504; GO:0005654; GO:0005737; GO:0006469; GO:0042632; GO:0045892; GO:0050729; GO:0050872; GO:0050873; GO:0071285; GO:0071356
ENSMUSG00000086451	70.31	0.345	-1.537	1.18544e-06	8.40248e-05	4933431K23Rik		processed_transcript
ENSMUSG00000025808	256.57	2.878	1.525	0.00429113	0.0324738	Ccdc7a	coiled-coil domain containing 7A	protein_coding	74703
ENSMUSG00000084863	127.68	0.346	-1.53	1.64915e-06	0.00010925	Gm12523		antisense
ENSMUSG00000107090	12.39	0.347	-1.528	0.00174025	0.0178205	Gm42884		antisense
ENSMUSG00000110407	9.14	0.204	-2.293	0.0490677	0.164056	Gm45454		processed_pseudogene
ENSMUSG00000098814	52.63	0.347	-1.526	9.19207e-05	0.00210258	Igkv19-93		IG_V_gene
ENSMUSG00000004032	233.8	2.868	1.52	0.000709047	0.00945981	Gstm5	glutathione S-transferase, mu 5	protein_coding	14866	sperm fibrous sheath [GO:0035686]; glutathione transferase activity [GO:0004364]; protein homodimerization activity [GO:0042803]; metabolic process [GO:0008152]	metabolic process [GO:0008152]	glutathione transferase activity [GO:0004364]; protein homodimerization activity [GO:0042803]	sperm fibrous sheath [GO:0035686]	GO:0004364; GO:0008152; GO:0035686; GO:0042803
ENSMUSG00000096802	26.18	0.347	-1.525	0.000315012	0.00520707	Gm15433		processed_pseudogene
ENSMUSG00000042800	13.32	0.348	-1.524	0.00274148	0.0238481	Spata46	RIKEN cDNA 1700015E13 gene	protein_coding	76925	nuclear membrane [GO:0031965]; cell differentiation [GO:0030154]; fusion of sperm to egg plasma membrane involved in single fertilization [GO:0007342]; spermatogenesis [GO:0007283]	cell differentiation [GO:0030154]; fusion of sperm to egg plasma membrane involved in single fertilization [GO:0007342]; spermatogenesis [GO:0007283]		nuclear membrane [GO:0031965]	GO:0007283; GO:0007342; GO:0030154; GO:0031965
ENSMUSG00000109824	42.63	2.865	1.518	0.00119263	0.013631	Olfr643		protein_coding		integral component of membrane [GO:0016021]; plasma membrane [GO:0005886]; G-protein coupled receptor activity [GO:0004930]; olfactory receptor activity [GO:0004984]; G-protein coupled receptor signaling pathway [GO:0007186]; sensory perception of smell [GO:0007608]; signal transduction [GO:0007165]	G-protein coupled receptor signaling pathway [GO:0007186]; sensory perception of smell [GO:0007608]; signal transduction [GO:0007165]	G-protein coupled receptor activity [GO:0004930]; olfactory receptor activity [GO:0004984]	integral component of membrane [GO:0016021]; plasma membrane [GO:0005886]	GO:0004930; GO:0004984; GO:0005886; GO:0007165; GO:0007186; GO:0007608; GO:0016021
ENSMUSG00000022438	1140.61	2.851	1.512	0.000590283	0.00828609	Parvb	parvin, beta	protein_coding	170736	focal adhesion [GO:0005925]; lamellipodium [GO:0030027]; actin cytoskeleton reorganization [GO:0031532]; establishment or maintenance of cell polarity regulating cell shape [GO:0071963]; lamellipodium assembly [GO:0030032]	actin cytoskeleton reorganization [GO:0031532]; establishment or maintenance of cell polarity regulating cell shape [GO:0071963]; lamellipodium assembly [GO:0030032]		focal adhesion [GO:0005925]; lamellipodium [GO:0030027]	GO:0005925; GO:0030027; GO:0030032; GO:0031532; GO:0071963
ENSMUSG00000106457	19.53	0.348	-1.524	0.00195639	0.0190917	Gm42585		TEC
ENSMUSG00000105109	254.87	2.846	1.509	3.91185e-05	0.00116431	Gm44297		miRNA
ENSMUSG00000019726	2539.82	0.348	-1.523	2.31065e-11	8.46778e-09	Lyst	lysosomal trafficking regulator	protein_coding	17101	microtubule cytoskeleton [GO:0015630]; endosome to lysosome transport via multivesicular body sorting pathway [GO:0032510]; lysosome organization [GO:0007040]; natural killer cell mediated cytotoxicity [GO:0042267]; pigmentation [GO:0043473]	endosome to lysosome transport via multivesicular body sorting pathway [GO:0032510]; lysosome organization [GO:0007040]; natural killer cell mediated cytotoxicity [GO:0042267]; pigmentation [GO:0043473]		microtubule cytoskeleton [GO:0015630]	GO:0007040; GO:0015630; GO:0032510; GO:0042267; GO:0043473
ENSMUSG00000040522	198.13	0.349	-1.52	7.7043e-05	0.00187635	Tlr8	toll-like receptor 8	protein_coding	170744	external side of plasma membrane [GO:0009897]; integral component of membrane [GO:0016021]; intracellular [GO:0005622]; DNA binding [GO:0003677]; double-stranded RNA binding [GO:0003725]; single-stranded RNA binding [GO:0003727]; cellular response to mechanical stimulus [GO:0071260]; defense response to virus [GO:0051607]; I-kappaB kinase/NF-kappaB signaling [GO:0007249]; inflammatory response [G…	cellular response to mechanical stimulus [GO:0071260]; defense response to virus [GO:0051607]; I-kappaB kinase/NF-kappaB signaling [GO:0007249]; inflammatory response [GO:0006954]; MyD88-dependent toll-like receptor signaling pathway [GO:0002755]; negative regulation of interleukin-12 secretion [GO:2001183]; positive regulation of interferon-alpha biosynthetic process [GO:0045356]; positive regul…	DNA binding [GO:0003677]; double-stranded RNA binding [GO:0003725]; single-stranded RNA binding [GO:0003727]	external side of plasma membrane [GO:0009897]; integral component of membrane [GO:0016021]; intracellular [GO:0005622]	GO:0001932; GO:0002755; GO:0003677; GO:0003725; GO:0003727; GO:0005622; GO:0006954; GO:0007249; GO:0009897; GO:0016021; GO:0034158; GO:0045078; GO:0045356; GO:0045359; GO:0045416; GO:0050718; GO:0051607; GO:0071260; GO:2000778; GO:2001183
ENSMUSG00000033107	90.87	0.35	-1.515	4.42452e-06	0.000220827	Rnf125	ring finger protein 125	protein_coding	67664	cytosol [GO:0005829]; Golgi membrane [GO:0000139]; intracellular [GO:0005622]; intracellular membrane-bounded organelle [GO:0043231]; VCP-NPL4-UFD1 AAA ATPase complex [GO:0034098]; p53 binding [GO:0002039]; ubiquitin conjugating enzyme binding [GO:0031624]; ubiquitin protein ligase activity [GO:0061630]; ubiquitin-protein transferase activity [GO:0004842]; zinc ion binding [GO:0008270]; adaptive …	adaptive immune response [GO:0002250]; cellular response to leukemia inhibitory factor [GO:1990830]; negative regulation of RIG-I signaling pathway [GO:0039536]; negative regulation of type I interferon production [GO:0032480]; positive regulation of proteasomal ubiquitin-dependent protein catabolic process [GO:0032436]; protein polyubiquitination [GO:0000209]; protein ubiquitination involved in …	p53 binding [GO:0002039]; ubiquitin conjugating enzyme binding [GO:0031624]; ubiquitin protein ligase activity [GO:0061630]; ubiquitin-protein transferase activity [GO:0004842]; zinc ion binding [GO:0008270]	cytosol [GO:0005829]; Golgi membrane [GO:0000139]; intracellular [GO:0005622]; intracellular membrane-bounded organelle [GO:0043231]; VCP-NPL4-UFD1 AAA ATPase complex [GO:0034098]	GO:0000139; GO:0000209; GO:0002039; GO:0002250; GO:0004842; GO:0005622; GO:0005829; GO:0006511; GO:0008270; GO:0031624; GO:0032436; GO:0032480; GO:0034098; GO:0039536; GO:0042787; GO:0043231; GO:0061630; GO:1990830
ENSMUSG00000089663	21.73	0.35	-1.513	0.000116448	0.00250712	Gm15651		processed_transcript
ENSMUSG00000045160	505.44	2.84	1.506	2.54352e-06	0.000148803	Bola3	bolA-like 3 (E. coli)	protein_coding	78653
ENSMUSG00000108321	642.05	0.352	-1.508	8.75726e-11	2.90068e-08	Gm44649		antisense
ENSMUSG00000058216	74.09	2.837	1.504	9.54262e-05	0.00214074	Gstp3	cDNA sequence BC021614	protein_coding	225884	glutathione transferase activity [GO:0004364]; metabolic process [GO:0008152]	metabolic process [GO:0008152]	glutathione transferase activity [GO:0004364]		GO:0004364; GO:0008152
ENSMUSG00000089745	58.76	0.352	-1.505	4.15056e-05	0.00121455	1810008B01Rik		antisense
ENSMUSG00000049608	22.67	0.353	-1.5	0.00293868	0.0250449	Gpr55	G protein-coupled receptor 55	protein_coding	227326	integral component of plasma membrane [GO:0005887]; cannabinoid receptor activity [GO:0004949]; activation of phospholipase C activity [GO:0007202]; bone resorption [GO:0045453]; negative regulation of osteoclast differentiation [GO:0045671]; positive regulation of cytosolic calcium ion concentration involved in phospholipase C-activating G-protein coupled signaling pathway [GO:0051482]; positive…	activation of phospholipase C activity [GO:0007202]; bone resorption [GO:0045453]; negative regulation of osteoclast differentiation [GO:0045671]; positive regulation of cytosolic calcium ion concentration involved in phospholipase C-activating G-protein coupled signaling pathway [GO:0051482]; positive regulation of ERK1 and ERK2 cascade [GO:0070374]; positive regulation of Rho protein signal tra…	cannabinoid receptor activity [GO:0004949]	integral component of plasma membrane [GO:0005887]	GO:0004949; GO:0005887; GO:0007202; GO:0035025; GO:0045453; GO:0045671; GO:0051482; GO:0070374
ENSMUSG00000023935	82.78	2.831	1.502	0.000929108	0.0114062	Spats1	spermatogenesis associated, serine-rich 1	protein_coding	71020
ENSMUSG00000112907	18.75	0.319	-1.647	0.0232564	0.100293	RP24-401L24.1		lincRNA
ENSMUSG00000032034	16.7	2.833	1.502	0.00127523	0.0142534	Kcnj5	potassium inwardly-rectifying channel, subfamily J, member 5	protein_coding	16521	integral component of membrane [GO:0016021]; G-protein activated inward rectifier potassium channel activity [GO:0015467]; regulation of ion transmembrane transport [GO:0034765]	regulation of ion transmembrane transport [GO:0034765]	G-protein activated inward rectifier potassium channel activity [GO:0015467]	integral component of membrane [GO:0016021]	GO:0015467; GO:0016021; GO:0034765

## Sheet: Upregulated genes
Gene symbol	Gene name
Gm38378
Gm37513
Loxl2	lysyl oxidase-like 2
Gm21451
5830444B04Rik	RIKEN cDNA 5830444B04 gene
Ifi44l	interferon-induced protein 44 like
Cfap74	cilia and flagella associated protein 74
Gm27177
Gm45456
4930597A21Rik	RIKEN cDNA 4930597A21 gene
Ly6g6f	lymphocyte antigen 6 complex, locus G6F
2610035D17Rik	RIKEN cDNA 2610035D17 gene
Tdpx-ps1
Hba-x	hemoglobin X, alpha-like embryonic chain in Hba complex
G6b	immunoreceptor tyrosine-based inhibitory motif (ITIM) containing platelet receptor
Ppbp	pro-platelet basic protein
Syn2	synapsin II
Treml1	triggering receptor expressed on myeloid cells-like 1
Cntnap5b	contactin associated protein-like 5B
Alox12	arachidonate 12-lipoxygenase
Gp5	glycoprotein 5 (platelet)
Gm13092
Gp6	glycoprotein 6 (platelet)
Hbb-bh3
Gm21693	predicted gene, 21693
Alad	aminolevulinate, delta-, dehydratase
Gm16867	predicted gene, 16867
Tpm2	tropomyosin 2, beta
AI847159	expressed sequence AI847159
Mir451a	microRNA 451a
Mir451b	microRNA 451b
Gm9780	predicted gene 9780
Clu	clusterin
Kif26a	kinesin family member 26A
Hba-ps4
Myl9	myosin, light polypeptide 9, regulatory
Pf4	platelet factor 4
Gpr39	G protein-coupled receptor 39
Plac9a	placenta specific 9a
Mir144	microRNA 144
Gm14198
Tspo2	translocator protein 2
Gm20476
Hba-a2	hemoglobin alpha, adult chain 2
Stard10	START domain containing 10
Gm12158
Lrrc32	leucine rich repeat containing 32
Hbb-bh1	hemoglobin Z, beta-like embryonic chain
Adipoq	adiponectin, C1Q and collagen domain containing
Hbb-bt	hemoglobin, beta adult minor chain
Plac9b	placenta specific 9b
Icam4	intercellular adhesion molecule 4, Landsteiner-Wiener blood group
Slc6a4	solute carrier family 6 (neurotransmitter transporter, serotonin), member 4
Cgn	cingulin
Hba-a1	hemoglobin alpha, adult chain 1
Gm29331
Dnajb3	DnaJ heat shock protein family (Hsp40) member B3
Hbb-bs	hemoglobin, beta adult s chain
Gm9333
Proser2	proline and serine rich 2
Gp9	glycoprotein 9 (platelet)
Tmem246	transmembrane protein 246
Cyp4b1	cytochrome P450, family 4, subfamily b, polypeptide 1
Olfr635	olfactory receptor 635
RP24-82E11.2
Ly6g6c	lymphocyte antigen 6 complex, locus G6C
6030468B19Rik	RIKEN cDNA 6030468B19 gene
Gm3235
Glrx5	glutaredoxin 5
Asb17	ankyrin repeat and SOCS box-containing 17
Gm8113
Phyhip	phytanoyl-CoA hydroxylase interacting protein
Ephb1	Eph receptor B1
Crip2	cysteine rich protein 2
Timd4	T cell immunoglobulin and mucin domain containing 4
Tac2	tachykinin 2
Gm15920
RP23-212C9.3
Hpse2	heparanase 2
Gm12892
Pnpo	pyridoxine 5'-phosphate oxidase
Gm12247
RP23-110E20.5
Gm12253	predicted gene 12253
Olfr543	olfactory receptor 543
Fam65c	family with sequence similarity 65, member C
Pawr	PRKC, apoptosis, WT1, regulator
Klf1	Kruppel-like factor 1 (erythroid)
Tgfb1i1	transforming growth factor beta 1 induced transcript 1
Gm6634	predicted gene 6634
Mgst3	microsomal glutathione S-transferase 3
Sphk1	sphingosine kinase 1
Hbq1a	hemoglobin, theta 1A
Popdc2	popeye domain containing 2
Slc25a21	solute carrier family 25 (mitochondrial oxodicarboxylate carrier), member 21
Ccdc24	coiled-coil domain containing 24
Gm7335
Cldn13	claudin 13
Tubb1	tubulin, beta 1 class VI
Omp	olfactory marker protein
mt-Ts2
Ufsp1	UFM1-specific peptidase 1
Acyp2	acylphosphatase 2, muscle type
Cbln1	cerebellin 1 precursor protein
Rhd	Rh blood group, D antigen
Fgfrl1	fibroblast growth factor receptor-like 1
Samd14	sterile alpha motif domain containing 14
Ankrd35	ankyrin repeat domain 35
Fcna	ficolin A
Pdzk1ip1	PDZK1 interacting protein 1
Ift140	intraflagellar transport 140
Prdx2	peroxiredoxin 2
Sox18	SRY (sex determining region Y)-box 18
Gata1	GATA binding protein 1
Fam109b	family with sequence similarity 109, member B
Adam5	a disintegrin and metallopeptidase domain 5
RP23-193M19.5
Epor	erythropoietin receptor
Slc36a2	solute carrier family 36 (proton/amino acid symporter), member 2
Gm37724
Pttg1	pituitary tumor-transforming gene 1
Snca	synuclein, alpha
A430010J10Rik
Hbq1b	hemoglobin, theta 1B
Rsph14	radial spoke head homolog 14 (Chlamydomonas)
4930430F08Rik	RIKEN cDNA 4930430F08 gene
Hdhd3	haloacid dehalogenase-like hydrolase domain containing 3
Gnaz	guanine nucleotide binding protein, alpha z subunit
Mir8116	microRNA 8116
Gm2694	predicted gene 2694
Cited4	Cbp/p300-interacting transactivator, with Glu/Asp-rich carboxy-terminal domain, 4
Pbld1
Gm37308
Kctd14	potassium channel tetramerisation domain containing 14
Gm28857
Gm33280
Gpd1	glycerol-3-phosphate dehydrogenase 1 (soluble)
Gm29233
Tmem255b	transmembrane protein 255B
Sh3yl1	Sh3 domain YSC-like 1
Gucy1b3	guanylate cyclase 1, soluble, beta 3
Thbs1	thrombospondin 1
Urod	uroporphyrinogen decarboxylase
mt-Tl2
Alox12e	arachidonate lipoxygenase, epidermal
Hmox1	heme oxygenase 1
Fahd1	fumarylacetoacetate hydrolase domain containing 1
Mt2	metallothionein 2
Alox15	arachidonate 15-lipoxygenase
Nsg2	neuron specific gene family member 2
Gm45774
F2rl2	coagulation factor II (thrombin) receptor-like 2
Ube2l6	ubiquitin-conjugating enzyme E2L 6
Rundc3a	RUN domain containing 3A
1110006O24Rik	RIKEN cDNA 1110006O24 gene
Ccdc178	coiled coil domain containing 178
Blvrb	biliverdin reductase B (flavin reductase (NADPH))
Mir7653	microRNA 7653
BC051226	cDNA sequence BC051226
Dusp8	dual specificity phosphatase 8
Colec12	collectin sub-family member 12
Slc4a4	solute carrier family 4 (anion exchanger), member 4
Shf	Src homology 2 domain containing F
Ptp4a3	protein tyrosine phosphatase 4a3
C920006O11Rik	RIKEN cDNA C920006O11 gene
March3	membrane-associated ring finger (C3HC4) 3
Ubac1	ubiquitin associated domain containing 1
RP23-168F21.4
Gm44861
Mapt	microtubule-associated protein tau
Hmbs	hydroxymethylbilane synthase
Tmem158	transmembrane protein 158
Cpt1c	carnitine palmitoyltransferase 1c
Cela1	chymotrypsin-like elastase family, member 1
Esm1	endothelial cell-specific molecule 1
Bcl2l1	BCL2-like 1
Gas2l1	growth arrest-specific 2 like 1
Plvap	plasmalemma vesicle associated protein
Gp1ba	glycoprotein 1b, alpha polypeptide
RP24-92J3.7
Wisp2	WNT1 inducible signaling pathway protein 2
Fhl1	four and a half LIM domains 1
Wbscr27	Williams Beuren syndrome chromosome region 27 (human)
Il34	interleukin 34
Omd	osteomodulin
Pde3a	phosphodiesterase 3A, cGMP inhibited
Gm16537
B4galt2	UDP-Gal:betaGlcNAc beta 1,4- galactosyltransferase, polypeptide 2
Gm25692
mt-Th
Gfap	glial fibrillary acidic protein
Fabp4	fatty acid binding protein 4, adipocyte
Ccdc7a	coiled-coil domain containing 7A
Gstm5	glutathione S-transferase, mu 5
Olfr643
Parvb	parvin, beta
Gm44297
Bola3	bolA-like 3 (E. coli)
Gstp3	cDNA sequence BC021614
Spats1	spermatogenesis associated, serine-rich 1
Kcnj5	potassium inwardly-rectifying channel, subfamily J, member 5

## Sheet: Downregulated genes
Gene symbol	Gene name
Ifi202b	interferon activated gene 202B
4931408C20Rik	RIKEN cDNA 4931408C20 gene
Ighv9-3
H2-Ea-ps
Gm11238	predicted gene 11238
Gm20478
Sva	seminal vesicle antigen
Gm13230
Ighv7-4
Ighv11-2
Plppr4	phospholipid phosphatase related 4
Ighv4-1
Plppr1	phospholipid phosphatase related 1
Ces1d	carboxylesterase 1D
Fosb	FBJ osteosarcoma oncogene B
H2-Q3
Ighv8-10
Gm6594
Ighv11-1
Gm4759
Gm21411
Gm7125
Gm5441	predicted gene 5441
Igkv14-126
2610507I01Rik
Ighg1
Klra8	killer cell lectin-like receptor, subfamily A, member 3
Platr16
Igkv4-58
Gm37070
Zfp979	RIKEN cDNA 2610305D13 gene
Ighv1-9
Rps15a-ps8	ribosomal protein S15A, pseudogene 8
Zfp985	gastrula zinc finger protein XlCGF17.1-like
1700095A21Rik	RIKEN cDNA 1700095A21 gene
9130208D14Rik
Zfp990
Igkv14-100
Igkv1-88
Mir3113	microRNA 3113
Gm4875
RP23-258F9.4
Cxcl2	chemokine (C-X-C motif) ligand 2
Cd300ld2
Klra14-ps	killer cell lectin-like receptor subfamily A, member 14, pseudogene
Ighv1-81
RP23-416I23.9
Zfp988
Igkv9-129
Elovl7	ELOVL family member 7, elongation of long chain fatty acids (yeast)
Cpne7	copine VII
Gm5920
Gm10715
Klra4	killer cell lectin-like receptor, subfamily A, member 4
Gm15921
Zfp986
Ighv4-2
Ighv1-76
Klra13-ps	killer cell lectin-like receptor subfamily A, member 13, pseudogene
Ighv3-6
Dsp	desmoplakin
Igkv12-46
Ighv5-6
Gm10476
Igkv3-4
Igkv6-23
Gm10800
Klri2	killer cell lectin-like receptor family I member 2
Klrc3	killer cell lectin-like receptor subfamily C, member 3
Gm38248
Gm5855
Ighv5-16
Klra9	killer cell lectin-like receptor, subfamily A, member 3
Fos	FBJ osteosarcoma oncogene
Gm17535
Ighg2c
Igkv8-30
Gm42877
Ighv3-1
Gm45188
Igkv6-15
Phf20-ps
Gm37563
Igkv4-79
Gm9806
Gm13147
Gm6651
Gm7255
Dgkb	diacylglycerol kinase, beta
Igkv5-48
Ncr1	natural cytotoxicity triggering receptor 1
Gm15719
Megf6	multiple EGF-like-domains 6
Igkv4-74
Zfp980	predicted gene 13242
Ighv3-5
Gm8989
Gm43821
Rpl21-ps10
Igkv6-25
Egr1	early growth response 1
Igkv7-33
Gm15350	predicted gene 15350
Rgs1	regulator of G-protein signaling 1
Gpnmb	glycoprotein (transmembrane) nmb
Gm42664
Gm38244
RP23-187G5.2
Ighv1-70
Hoxb2	homeobox B2
Igkv6-32
Igkv4-91
Zfp989
Igkv12-44
Adgrb1	adhesion G protein-coupled receptor B1
Olfm4	olfactomedin 4
Fcrl5	Fc receptor-like 5
Apol7d	apolipoprotein L 7d
Ighv6-3
Xcl1	chemokine (C motif) ligand 1
Gm10060
Gm38372
Ighv8-8
Zfp987	predicted gene 13051
Cd300ld4	predicted gene 11710
Rex2	reduced expression 2
Igkv1-133
Ighv5-4
Gm10163
Igkv4-57
Igkv4-72
Igkv3-5
Igkv4-61
Klrc2	killer cell lectin-like receptor subfamily C, member 3
Igkv4-59
Samd3	sterile alpha motif domain containing 3
Gm27640
Gm13534
Igkv3-7
Fzd3	frizzled class receptor 3
Peak1os
Gm8979
Gm10240
Igkv8-21
Gm44174
Gm27241
Gm10182
Cd300ld5	predicted gene 11711
Igkv6-20
Klre1	killer cell lectin-like receptor family E member 1
Gm6304
Crtam	cytotoxic and regulatory T cell molecule
Gm26749
Aim1l	absent in melanoma 1-like
Gm13370
Gm42934
Ighj1
Gm27937
A630014C17Rik
Igkv4-68
Zfp534	zinc finger protein 534
Mical2	microtubule associated monooxygenase, calponin and LIM domain containing 2
Klra7	killer cell lectin-like receptor 7
Adamts14	a disintegrin-like and metallopeptidase (reprolysin type) with thrombospondin type 1 motif, 14
Zfp729a	zinc finger protein 729a
RP23-386F15.2
Cd300ld3	CD300 antigen like family member H
Igkv6-17
Ighg2b
Vasn	vasorin
RP24-124K4.5
Gm42716
1700001K19Rik	RIKEN cDNA 1700001K19 gene
2010110G14Rik
Igkv4-53
Gm16031
Ighv1-54
Igkv14-111
Gm44078
Ighv2-2
Gm10045
Gm12411
Gzmb	granzyme B
Ighv5-12
Igkv10-94
Gm8909	predicted gene 8909
Gm336
Gm10693	predicted pseudogene 10693
Klrb1b	killer cell lectin-like receptor subfamily B member 1B
Igkv10-96
Igkv1-117
Klrc1	killer cell lectin-like receptor subfamily C, member 1
Kcne3	potassium voltage-gated channel, Isk-related subfamily, gene 3
RP23-349H12.6
Gm42839
Apol11a	apolipoprotein L 11a
Nlgn1	neuroligin 1
Il22ra2	interleukin 22 receptor, alpha 2
Gm8752
Gm10260
RP23-92D22.3
Gm8935
Ighv1-12
Ighv7-1
Gm15478
Igkj2
Igkj4
Gm36445
9930111J21Rik1	RIKEN cDNA 9930111J21 gene 1
Gm26619
Zfp978
Myo18b	myosin XVIIIb
H2-Q2	histocompatibility 2, Q region locus 2
Gm8750
BC117090	cDNA sequence BC1179090
Clnk	cytokine-dependent hematopoietic cell linker
Eomes	eomesodermin
Igkv3-10
Atp6v0d2	ATPase, H+ transporting, lysosomal V0 subunit D2
Igkv4-50
Gm15915	predicted gene 15915
Igkv4-55
Igkv4-70
Gm5436
Gm18852	GTPase, very large interferon inducible 1 pseudogene
Gm37233
4930417H01Rik
Ighv5-17
Rap1gap	Rap1 GTPase-activating protein
Fcer1a	Fc receptor, IgE, high affinity I, alpha polypeptide
Hspa12a	heat shock protein 12A
Igkv1-110
Dpp10	dipeptidylpeptidase 10
Gm13571	predicted gene 13571
Mir7029	microRNA 7029
1700110K17Rik
Sh2d1a	SH2 domain containing 1A
Il2rb	interleukin 2 receptor, beta chain
Gm9939
Ighj2
Igkv5-43
Ighv2-3
Igkv3-12
Gm13212	predicted gene 13212
Gm45761
Ppm1j	protein phosphatase 1J
Gm15886
Ighv2-5
Gm13165
Cngb1	cyclic nucleotide gated channel beta 1
Zfp871	zinc finger protein 871
Anpep	alanyl (membrane) aminopeptidase
Ighg3
Mrgpra2a	MAS-related GPR, member A2A
1500017E21Rik	RIKEN cDNA 1500017E21 gene
Zfp982	predicted gene 13152
Gm26869
Zdhhc23	zinc finger, DHHC domain containing 23
Adamtsl3	ADAMTS-like 3
Mrgpra2b	MAS-related GPR, member A2B
Gbp7	guanylate binding protein 7
Gm26720
Gpr174	G protein-coupled receptor 174
Gm9256
Ighv5-9-1
Cd160	CD160 antigen
A230020J21Rik	RIKEN cDNA A230020J21 gene
Gm45884
Lipg	lipase, endothelial
Igkj5
Gm19721
Vcan	versican
Gm21769
Apol7b	apolipoprotein L 7b
Gm43445
RP23-210F14.1
Gm43203
Snx14	sorting nexin 14
Zbed6	zinc finger, BED type containing 6
Apol7e	apolipoprotein L 7e
Gm38253
Ighv1-75
Ctsw	cathepsin W
Klrk1	killer cell lectin-like receptor subfamily K, member 1
Igkv8-24
Tcrg-C4
Rpl21-ps15
4930565N06Rik	RIKEN cDNA 4930565N06 gene
Ociad1	OCIA domain containing 1
Cadps2	Ca2+-dependent activator protein for secretion 2
Crybg3
Gm29151
Wnk3	WNK lysine deficient protein kinase 3
Gm26763
Pknox2	Pbx/knotted 1 homeobox 2
Kcna3	potassium voltage-gated channel, shaker-related subfamily, member 3
Gm43197
Hectd2	HECT domain containing 2
Gm6493
Gm26899
Shtn1	shootin 1
Ighv1-15
Abca13	ATP-binding cassette, sub-family A (ABC1), member 13
Klra3	killer cell lectin-like receptor, subfamily A, member 3
Mst1r	macrophage stimulating 1 receptor (c-met-related tyrosine kinase)
4930537H20Rik
Gm19585
Gm20663
Gm44511
Gm11703
Rps26-ps1
Gm24798
Gm26679
Zfp738	zinc finger protein 738
Ccr5	chemokine (C-C motif) receptor 5
Gm18853	GTPase, very large interferon inducible 1 pseudogene
BC100530	cDNA sequence BC100530
Gbp5	guanylate binding protein 5
Gm10357
Ednra	endothelin receptor type A
Snord2	small nucleolar RNA, C/D box 2
Gm16726
RP23-36H21.3
Gm15845
Igkj1
Cbfa2t2-ps1
Mir8098	microRNA 8098
Nwd1	NACHT and WD repeat domain containing 1
Gm44165
4930513N10Rik	RIKEN cDNA 4930513N10 gene
Mrip-ps
Gm43434
Zfp955b	zinc finger protein 955B
Ccl5	chemokine (C-C motif) ligand 5
Gm6649
Jchain	immunoglobulin joining chain
Gm26680
Gm16214
Gprin3	GPRIN family member 3
Gm16068
Gm5431	predicted gene 5431
Whrn	whirlin
Tshz3	teashirt zinc finger family member 3
Wdfy2	WD repeat and FYVE domain containing 2
Zfp971	ethanol induced 1
Gm12061
Gm13620
Gm13378
Gm34821
Zfp442	zinc finger protein 442
Gm27517
Gm45449
Atp7a	ATPase, Cu++ transporting, alpha polypeptide
Dock9	dedicator of cytokinesis 9
Gm15682
4933431K23Rik
Gm12523
Gm42884
Igkv19-93
Gm15433
Spata46	RIKEN cDNA 1700015E13 gene
Gm42585
Lyst	lysosomal trafficking regulator
Tlr8	toll-like receptor 8
Rnf125	ring finger protein 125
Gm15651
Gm44649
1810008B01Rik
Gpr55	G protein-coupled receptor 55
